# Supplementary material for: Tracing the geopolitical influences on the morphological and functional transformation in Guangdong merchant ships: Knowledge mining from the Ming and Qing maritime archives
Source: PLoS One. 2026 Jan 9;21(1):e0336349. doi: 10.1371/journal.pone.0336349 (PMC12788687; doi:10.1371/journal.pone.0336349)
Supplement: S1 Appendix — (XLSX) [file pone.0336349.s001.xlsx]

## Sheet: Chinese Historical Terms
English	Meaning
Authorities	Administrative institutions or government offices at various levels in ancient China functioned as executive agencies of state power, responsible for managing local governance, judicial affairs, finance, and military administration.
Merchant	Merchants engaged in the exchange of goods were categorized as itinerant traders ("xing shang") and stationary shopkeepers ("zuo jia"), serving as key participants in the pre-modern Chinese economy.
Maritime Trade Office	During the Ming and Qing dynasties, official institutions overseeing overseas trade were responsible for taxation, ship registration, and foreign merchant affairs.
Naval Blockade	The government's ban on private overseas trade aimed to maintain coastal order, though it often hindered economic exchange.
Red-headed Ship	In the Qing dynasty, ocean-going vessels from the Chaoshan region featured red-painted prows adorned with "crow eye" motifs, symbolizing religious protection and cultural identity.
Fu Ship	Sharp-bottomed sea-going vessels built along the Fujian coast were suited for long-distance navigation and served both commercial and military purposes.
Sha Ship	Flat-bottomed, shallow-draft boats were optimized for river and coastal transport and were common in the Jiangnan region.
Guang Ship	Guangdong’s distinctive ship types had pointed bottoms and broad beams, offering strong resistance to waves and were commonly used in South China Sea trade.
Official Tribute Ship	State-dispatched official envoy ships, used for diplomatic tribute missions, were decorated to project imperial authority.
Grain Transport Ship	Inland vessels designed specifically for grain transport featured flat bottoms to accommodate the shallow waters of canal systems.
Watertight Compartment	Compartmentalized hull structures, enhancing anti-sinking capabilities, were a core innovation in traditional Chinese shipbuilding.
Boat Household	Households or lineage groups engaged in shipping were required to register with the government and undertake tax and transport obligations.
Wokou Pirates	Coastal armed groups active during the Ming period—including Japanese ronin and Chinese smugglers—prompted the imperial court to strengthen maritime defense.
Canton System	The Qing dynasty’s "Canton System," which restricted all foreign trade to Guangzhou, reinforced centralized control over overseas commerce.
Thirteen Hongs	Licensed foreign-trade firms (hongs) in Guangzhou monopolized Sino-Western trade and were authorized to collect customs duties on behalf of the state.
Tribute Trade	Tributary trade with surrounding states was conducted under the guise of diplomatic submission, combining political allegiance with economic exchange.
Guangdong Customs	Customs institutions in the Qing dynasty regulated foreign trade, collected taxes, inspected vessels, and managed foreign merchant activities.
Treasure Ship	The flagship vessels in Zheng He’s maritime expeditions symbolized Ming China’s naval power and diplomatic prestige.
Turreted Junk	Multi-deck warships equipped with defensive structures were commonly deployed in naval warfare.
Straw-paved Ship	Ming dynasty warships were covered with straw mats to resist incendiary attacks and were adapted for coastal defense.
Bird-beak Ship	Fast reconnaissance vessels with bird-beak-shaped prows combined fishing and military functions.
Hybrid Ship	Hybrid ship types integrating features of Fuchuan and Guangchuan were designed to meet diversified maritime demands.
Naval Force	Naval forces during the Ming and Qing dynasties were responsible for coastal defense and anti-smuggling operations.
Coastal Defense Official	Local officials were appointed to oversee coastal patrols, vessel inspections, and the suppression of illicit trade.
Ship Tax	Taxes levied on merchant ships by the state were calculated based on tonnage or cargo value.
Trade License	State-issued overseas trade permits regulated both the number of ships and approved trade routes.
Foreign Quarter	Foreign merchant quarters in port cities—such as the Fan Fang in Guangzhou—were designated for communities like Arab traders.
Navigator	Ship navigators, skilled in celestial navigation and route planning, played a critical technical role in long-distance voyages.
Helmsman	Helmsmen were responsible for steering and required expertise in hydrology and vessel maneuvering.
Ballast Stone	Ballast materials placed at the bottom of the hull stabilized the vessel and adjusted draft and balance.
Rigging	The sail and rigging system controlled sail angle to harness wind power for navigation.
Keel	The keel, as the longitudinal structural backbone of the hull, determined the vessel’s integrity and navigational stability.
Mortise-and-tenon Joint	Traditional wooden shipbuilding employed mortise-and-tenon joints to fasten planks without using nails.
Ironwood	High-strength timber, resistant to corrosion and wave impact, was used for key structural components.
Teak	Imported premium timber was utilized in the construction of high-end vessels during the Ming and Qing periods.
Camphor Wood	Insect-resistant wood was commonly used for cabin partitions and ornamental features.
Tung Oil	Waterproof coatings applied to the hull delayed wood decay and prolonged vessel lifespan.
Caulking	Gaps between planks were caulked with hemp fiber and tung oil to prevent leakage.
Navigation Manual	Folk maritime guidebooks of the South China Sea documented sailing routes, including islands, reefs, and ocean current information.
Compass Route	Navigation routes guided by the compass, with directional and mileage markings.
Monsoon Trade	Seasonal maritime trade based on monsoon patterns, dominating routes from East Asia to the Indian Ocean.
Silk-Silver Trade	Trans-Pacific trade model in which China exported silk and porcelain in exchange for American silver.
Tea-Horse Trade	Official barter system exchanging inland tea for frontier horses, partially relying on waterway transport.
Wharf	Wharves at ports for loading and unloading cargo, often equipped with warehouses and tax checkpoints.
Guild Hall	Regional guilds established by merchant groups from the same native place, coordinating trade and providing lodging and financial support.
Brokerage Firm	Brokerage firms acting as intermediaries between buyers and sellers, commonly used in large-scale commodity transactions.
Salt Certificate	State-issued salt monopoly permits, which salt merchants were required to carry for legal transport and sale.
Military Pay Ship	Government vessels used to transport military supplies and silver payrolls, typically escorted by armed guards.
Tanka People	Coastal waterborne communities engaged in fishing and maritime transport, generally of lower social status.
Mazu Worship	Maritime deity worship, with Mazu venerated by sailors and shipowners for safe voyages.
