# Supplementary material for: Tracing the geopolitical influences on the morphological and functional transformation in Guangdong merchant ships: Knowledge mining from the Ming and Qing maritime archives
Source: PLoS One. 2026 Jan 9;21(1):e0336349. doi: 10.1371/journal.pone.0336349 (PMC12788687; doi:10.1371/journal.pone.0336349)
Supplement: S2 Appendix — (XLSX) [file pone.0336349.s002.xlsx]

## Sheet: Sheet1
Periods	Text	Variable 1	Chapter	Part 2	Part 3	Quotation Marks
	The history of ancient China's overseas transportation can roughly be divided into four stages. The period before the Qin dynasty marks the first stage, known as the formative period. The second stage, spanning the Han, Wei, Jin, Northern and Southern Dynasties, Sui, and early Tang periods up until the An Lushan Rebellion, represents the developmental phase. The third stage, extending from the Fi…		Ancient Chinese Navigation and Overseas Transportation	Legacy of the Pre-Qin Era
Qin Dynasty	There is no definitive evidence to indicate how far ancient Chinese navigators could sail. As early as the Neolithic period seven thousand years ago, our ancestors likely used boats for coastal drifting. The boats of this era were primarily rafts and canoes, relying on natural forces for propulsion.		Ancient Chinese Navigation and Overseas Transportation	Legacy of the Pre-Qin Era
	If we accept the maritime history recorded in Wang Chong's 'Lunheng,' it should be acknowledged that China had preliminary exchanges with Vietnam to the south and Japan to the north during that time; otherwise, diplomatic activities involving 'reciprocal courtesies' would have been impossible. Additionally, China has long possessed an extensive coastline, providing our ancestors with highly favor…	2	Ancient Chinese Navigation and Overseas Transportation	Legacy of the Pre-Qin Era
Qin Dynasty	Naval warfare became increasingly frequent. Against the backdrop of unimpeded domestic coastal transportation, Emperor Qin Shi Huang conducted several maritime inspections, as recorded in 'Records of the Grand Historian' and 'Book of Han,' along with accounts of Qin's maritime interactions with Korea and Japan. These reflect the navigational capabilities of the pre-Qin era.	3	Ancient Chinese Navigation and Overseas Transportation	The Advancing Era of Qin Shi Huang
Qin Dynasty	China's shipbuilding industry experienced its first peak. Due to wartime demands, Emperor Qin Shi Huang organized a large fleet capable of transporting hundreds of thousands of dan of grain during the unification of China.	3	Ancient Chinese Navigation and Overseas Transportation	The Advancing Era of Qin Shi Huang
Qin Dynasty	Ancient texts record that Emperor Qin Shi Huang once dispatched a general to lead a fleet of tower ships to attack the State of Chu. Valuing maritime endeavors, after unifying the country, he conducted five inspection tours, including visits to ports along the Bohai Sea, where he erected a stone monument at Zhifu (in present-day Shandong). His final tour involved sailing from near Zhenjiang, head…	4	Ancient Chinese Navigation and Overseas Transportation	The Advancing Era of Qin Shi Huang
Qin Dynasty	There were several large-scale maritime expeditions, among which Xu Fu's voyage to Japan was one.		Ancient Chinese Navigation and Overseas Transportation	The Advancing Era of Qin Shi Huang
Sui Dynasty	From the Three Kingdoms, Jin, Northern and Southern Dynasties to the Sui dynasty, China's economic center gradually shifted from the north to the south. Particularly, the coastal state of Eastern Wu engaged in frequent overseas exchanges, though their voyages did not exceed the range achieved during the Han dynasty. The visit of a Roman merchant, Qin Lun, from Jiaozhi to the Wu capital in the fif…	1	Ancient Chinese Navigation and Overseas Transportation	The Advancing Era of Qin Shi Huang
Jin Dynasty	The maritime routes in the South China Sea established during the Han Dynasty continued to expand further. From the brief unification of the Western Jin Dynasty to the Northern and Southern Dynasties period, foreign trade along the South China Sea routes persisted uninterrupted, with an increasing number of countries engaging in trade with China. Southeast Asian and South Asian nations sent envoy…	1	Ancient Chinese Navigation and Overseas Transportation	The Advancing Era of Qin Shi Huang
Jin Dynasty	Marked by the frequent travels of Chinese and foreign monks between China and India via sea routes, China's maritime industry continued to flourish. Notably, the eminent Eastern Jin monk Faxian journeyed to India by land to retrieve Buddhist scriptures and returned aboard a "merchant ship" carrying over two hundred people from the Kingdom of Lion (present-day Sri Lanka). Enduring numerous hardshi…		Ancient Chinese Navigation and Overseas Transportation	The Advancing Era of Qin Shi Huang
Han Dynasty	"The Golden Ages of Han and Tang" has almost become a symbol of the highly developed politics, economy, and culture of China's feudal society.		Ancient Chinese Navigation and Overseas Transportation	The dazzling "Golden Ages of Han and Tang"
Han Dynasty	As early as the Northern Song Dynasty, it was common for border regions to refer to China as "Han and Tang." The Han Dynasty was an era of prolonged centralization and unity in Chinese history. Zhang Qian's missions to the Western Regions and Han envoys' voyages to the Western Seas were celebrated achievements of this era and two major events recorded in China's maritime history.	4	Ancient Chinese Navigation and Overseas Transportation	The dazzling "Golden Ages of Han and Tang"
Han Dynasty	China's naval forces, primarily composed of tower ships, had grown immensely powerful. It is said that during military campaigns of the time, thousands of ships could be mobilized, with crews numbering in the hundreds of thousands. The fleet included various specialized warships: the vanguard "Xian Deng" for leading charges, the narrow and swift "Meng Chong" for ramming enemy vessels, the extreme…		Ancient Chinese Navigation and Overseas Transportation	The dazzling "Golden Ages of Han and Tang"
Sui Dynasty	Chang Jun and others departed from the "Chitu" Kingdom (likely in the Malay Peninsula), setting sail from the "Nanhai Commandery." Meanwhile, in terms of domestic maritime navigation, the scale of seafaring had clearly surpassed that of the Han Dynasty. However, overall, southbound and westward voyages still did not exceed the range of Han envoys' journeys, with India remaining the primary destin…		Ancient Chinese Navigation and Overseas Transportation	The dazzling "Golden Ages of Han and Tang"
Jin Dynasty	The overseas maritime activities during the Three Kingdoms, Jin, and Northern and Southern Dynasties periods served as a transitional phase between the Han and Tang Dynasties. During the Sui Dynasty, Chang Jun and Wang Junzheng embarked on a diplomatic mission to the Chitu Kingdom from Guangzhou, passing through the waters of the Xisha and Nansha Islands, gaining deeper knowledge and documentatio…	4	Ancient Chinese Navigation and Overseas Transportation	The dazzling "Golden Ages of Han and Tang"
Tang Dynasty	The 'Zhenguan Era of Good Governance' became an aspirational model for governance and peace under heaven for rulers of feudal dynasties in subsequent generations. The Tang Dynasty was marked by widespread prosperity and peace. Building on economic development, the Tang adopted an open-door policy, fostering cultural exchanges between China and foreign nations. Large numbers of students from Easte…	4	Ancient Chinese Navigation and Overseas Transportation	The dazzling "Golden Ages of Han and Tang"
Tang Dynasty	The ancient shipbuilding industry also entered its mature phase during this period.		Ancient Chinese Navigation and Overseas Transportation	The dazzling "Golden Ages of Han and Tang"
Tang Dynasty	Shipbuilding technologies that emerged during the Qin and Han dynasties, such as the stern rudder, the efficient propulsion tool known as the scull, and the effective use of sails, were fully developed and further refined during this era. Moreover, many more advanced shipbuilding techniques were innovated.	4	Ancient Chinese Navigation and Overseas Transportation	The dazzling "Golden Ages of Han and Tang"
Sui Dynasty	The Sui Dynasty marked the beginning of this period. Though short-lived, its shipbuilding industry was highly advanced, producing large dragon boats. The Sui Dynasty's grand dragon boats employed mortise-and-tenon joints reinforced with iron nails, a far sturdier method than using wooden or bamboo nails. The widespread adoption of this advanced technique was the Sui Dynasty's greatest contributio…	4	Ancient Chinese Navigation and Overseas Transportation	The dazzling "Golden Ages of Han and Tang"
Tang Dynasty	Both the quantity and quality of ships reflected the sophistication of China's shipbuilding industry. Craftsmen could first create ship models based on performance and usage requirements, then draft ship blueprints before commencing construction.		Ancient Chinese Navigation and Overseas Transportation	The dazzling "Golden Ages of Han and Tang"
Ming Dynasty	Europe did not produce simple ship blueprints until the 16th century, lagging behind China by three to four hundred years. Ancient ships were mostly sail-powered, making travel against wind and currents arduous. The paddle-wheel ship, a primitive form of steamship, partially overcame these challenges, demonstrating China's leading position in global shipbuilding at the time.		Ancient Chinese Navigation and Overseas Transportation	The dazzling "Golden Ages of Han and Tang"
Tang Dynasty	The primary hallmark of Tang Dynasty maritime navigation surpassing the Han Dynasty was its expansion southward and westward, crossing the Indian Ocean to sail the Persian Gulf and Arabian Peninsula. This route marked the end of the so-called 'great era of Sino-Indian exchanges from the 3rd to the late 7th century' and ushered in the 'great era of Sino-Arab exchanges from the 8th to the 13th cent…		Ancient Chinese Navigation and Overseas Transportation	The dazzling "Golden Ages of Han and Tang"
Tang Dynasty	The Tang Dynasty represented the pinnacle of ancient Chinese maritime navigation, with frequent voyages by Chinese and foreign merchant ships between China, India, and Arabia.		Ancient Chinese Navigation and Overseas Transportation	The dazzling "Golden Ages of Han and Tang"
Tang Dynasty	The eminent Chinese monk Yijing set sail from Guangzhou to India, stopping at Srivijaya (modern Sumatra) en route and arriving at Tamralipti on the Ganges estuary in the fourth year of the Xianheng era. After a decade of studying Buddhist scriptures in India, Yijing returned eastward by sea, staying long in Srivijaya before returning to Guangzhou in the first year of the Yongchang era. That same …	2	Ancient Chinese Navigation and Overseas Transportation	The dazzling "Golden Ages of Han and Tang"
Tang Dynasty	With increasing maritime voyages, the Maritime Silk Road gradually took shape.		Ancient Chinese Navigation and Overseas Transportation	The dazzling "Golden Ages of Han and Tang"
Han Dynasty	Throughout successive dynasties, there was always an effort to control the land-based Silk Road and diligently manage the Western Regions. However, during the Eastern Han Dynasty, two maritime silk routes to Europe were finally established: one passing through western Yunnan to Myanmar and then overseas, and another from Guangdong via the South China Sea to India and Sri Lanka, ultimately reachin…	5	Ancient Chinese Navigation and Overseas Transportation	The dazzling "Golden Ages of Han and Tang"
Tang Dynasty	Especially since the 8th century, the land-based Silk Road gradually lost its significance, replaced by maritime routes that achieved remarkable development. With continuous advancements in shipbuilding and navigation technologies, maritime transportation became increasingly vital.	5	Ancient Chinese Navigation and Overseas Transportation	The dazzling "Golden Ages of Han and Tang"
Han Dynasty	The development of the shipbuilding industry during the Han Dynasty laid a solid foundation for future progress in shipbuilding technology. According to the "Treatise on Geography" in the *Book of Han*, which records Han Dynasty maritime activities, a route from China's Leizhou Peninsula across the South China Sea to overseas regions had already been established over the century spanning from Emp…		Ancient Chinese Navigation and Overseas Transportation	The dazzling "Golden Ages of Han and Tang"
Song Dynasty	By the Song Dynasty, Chinese merchant ships sailing from base ports like Guangzhou and Quanzhou to regions such as India and the Persian Gulf were large and robust vessels.		Ancient Chinese Navigation and Overseas Transportation	The Glory After the Song Dynasty
Song Dynasty	In contrast, the Arab and Persian merchant ships, then referred to as 'Dashi ships,' were not only smaller in size but also inferior in construction technology. As a result, many Indian and Islamic merchants traveling to China at the time chose to board Chinese ships. Moreover, most goods from the East were transported by Chinese vessels.	1	Ancient Chinese Navigation and Overseas Transportation	The Glory After the Song Dynasty
Song Dynasty	The immense size of Chinese ships was evident as early as the late Tang Dynasty. Sulaiman, an Arab traveler who visited China and India, documented in his travelogue how Chinese merchant ships, due to their enormous size and deep draft, could not directly enter the mouth of the Euphrates River.	2	Ancient Chinese Navigation and Overseas Transportation	The Glory After the Song Dynasty
Song Dynasty	Zhou Qufei's *Lingwai Daida* provides a clear account of the realities of maritime transportation at the time. The book states: Chinese merchants heading to Persia had to transfer to Persian ships on the western coast of India, while Persian merchants entering China had to switch to large Chinese vessels there. This was because Chinese ships, being too large, were unsuitable for navigating the Pe…	2	Ancient Chinese Navigation and Overseas Transportation	The Glory After the Song Dynasty
	The magnetic compass needle is a great invention of the Chinese. As early as around the 1st century AD, there were clear records of it in literature. It was a device consisting of a magnetized needle mounted on a wooden piece carved into the shape of a fish, which was then floated on water to determine direction. Devices made based on this principle were called 'south-pointing fish.' Such devices…		Ancient Chinese Navigation and Overseas Transportation	The Glory After the Song Dynasty
	The Arabs learned the use of magnets from Chinese ships and further transmitted this knowledge to Europeans. The significant role magnets played during the subsequent 'Age of Exploration' is well-known. However, the modern compass, which uses a pivoted needle for rotation, was an invention of the Europeans.		Ancient Chinese Navigation and Overseas Transportation	The Glory After the Song Dynasty
	Knowledge of monsoons was understood in ancient times. Navigation at the time relied on the northeast winds in winter to depart from Chinese ports and the southwest winds in summer to return home. This method, including its application in the Indian Ocean, similarly utilized monsoon knowledge for sailing.	2	Ancient Chinese Navigation and Overseas Transportation	The Glory After the Song Dynasty
	Between China and Persia, with favorable winds, trade ships generally required about a year at sea, excluding the days spent docking at ports, which totaled 90 to 100 days. A round trip thus took two years.	2	Ancient Chinese Navigation and Overseas Transportation	The Glory After the Song Dynasty
Song Dynasty	The overseas trade of the Song Dynasty reached an unprecedented level of activity.		Ancient Chinese Navigation and Overseas Transportation	The Glory After the Song Dynasty
Song Dynasty	During the 11th to 12th centuries, a period of development in ocean navigation, Chinese ships reached India and Persia, extending their voyages directly to the eastern coast of Africa. Chinese merchant ships thus earned the name 'junk,' which spread to the distant West and remains in use today. The Chinese were hailed as 'the most daring navigators.'		Ancient Chinese Navigation and Overseas Transportation	The Glory After the Song Dynasty
Song Dynasty	By the Song Dynasty, Chinese sailors had mastered deep-water detection techniques to a highly proficient level. Tracing back to the late Tang Dynasty, many detection devices had already appeared at sea. During the Song and Yuan periods, these devices were more widely used to prevent ships from 'running aground' or 'capsizing.'	2	Ancient Chinese Navigation and Overseas Transportation	The Glory After the Song Dynasty
	Maritime navigation also employed carrier pigeons as communication tools, reflecting the advancements in navigation technology at the time. The shipbuilding craftsmanship and navigation techniques of this era produced vessels capable of braving the waves, making voyages safer and significantly shortening travel times.	2	Ancient Chinese Navigation and Overseas Transportation	The Glory After the Song Dynasty
Yuan Dynasty	Wang Dayuan embarked on a long voyage from Quanzhou, then China's largest seaport, aboard a merchant ship, leaving his 'footprints across nearly half the world.' Upon returning, he wrote 'A Brief Account of Island Barbarians,' documenting the 99 countries and regions he visited based on his travels and observations. This work reflects the vast scale of China's overseas connections during the Yuan…	2	Ancient Chinese Navigation and Overseas Transportation	The Glory After the Song Dynasty
Yuan Dynasty	The Yuan government established the Baisha Naval Force near present-day Haikou Port in Hainan to patrol the seas, further strengthening its jurisdiction over the South China Sea islands. In the 29th year of the Yuan era, General Shi Bi led 5,000 troops on an expedition to Java, 'departing from Quanzhou, passing through the Qizhouyang, Wanli Shitang, and traversing the borders of Jiaozhi and Champ…	4	Ancient Chinese Navigation and Overseas Transportation	The Glory After the Song Dynasty
Ming Dynasty	During the Ming Dynasty, China's shipbuilding industry reached its third peak. The Yuan Dynasty inherited and advanced the shipbuilding techniques of the Tang and Song, constructing large numbers of various vessels whose quantity and quality far surpassed those of previous eras.		Ancient Chinese Navigation and Overseas Transportation	The Glory After the Song Dynasty
Yuan Dynasty	The Yuan army often built thousands of warships for a single campaign. In the early Yuan Dynasty alone, the navy already had 17,900 warships. Additionally, a large number of civilian ships were scattered across the country.		Ancient Chinese Navigation and Overseas Transportation	The Glory After the Song Dynasty
Yuan Dynasty	The significant development of shipbuilding in the Yuan Dynasty created highly favorable conditions for the Ming Dynasty to construct five-masted warships, six-masted transport ships, seven-masted grain ships, eight-masted horse ships, and nine-masted treasure ships, ushering in a new peak in China's shipbuilding industry.		Ancient Chinese Navigation and Overseas Transportation	The Glory After the Song Dynasty
Ming Dynasty	According to recent archaeological discoveries and ancient records, the distribution, scale, and comprehensiveness of shipbuilding workshops during the Ming Dynasty were unprecedented in history, reaching the highest level in ancient Chinese shipbuilding. Major large-scale shipyards included the Longjiang Shipyard in Nanjing, the Qingjiang Shipyard in Huainan, and the Bei Qinghe Shipyard in Shand…	4	Ancient Chinese Navigation and Overseas Transportation	The Glory After the Song Dynasty
Ming Dynasty	Ming Dynasty shipbuilding workshops were accompanied by specialized handicraft workshops producing sails, ropes, iron nails, and other components, as well as warehouses for storing materials like timber, tung oil, and hemp. Strict management systems were in place for material inspection, ship construction, and delivery. It was this robust foundation in shipbuilding that laid the groundwork for Zh…	4	Ancient Chinese Navigation and Overseas Transportation	The Glory After the Song Dynasty
Qing Dynasty	Shipbuilding technology in the Qing Dynasty was largely similar to that of the Ming Dynasty. In terms of ship tonnage, while some exceeded a thousand tons, most were between three to four hundred tons.		Ancient Chinese Navigation and Overseas Transportation	The Glory After the Song Dynasty
Qing Dynasty	During the Qing Dynasty, Chinese merchant ships could no longer enter the Indian Ocean, and the navigational skills of sailors stagnated due to lack of practice.	4	Ancient Chinese Navigation and Overseas Transportation	The Glory After the Song Dynasty
Qing Dynasty	The shift from maritime bans to their relaxation marked a major policy change by the Qing government. However, even after the bans were lifted, the open regions remained somewhat limited.	4	Ancient Chinese Navigation and Overseas Transportation	The Glory After the Song Dynasty
Qing Dynasty	In the 24th year of the Qianlong reign, the Qing government officially closed the ports of Jianghai, Zhehai, and Minhai, restricting foreign merchant ships to trade only in Guangdong. Additionally, exports of traditional products like silk and tea were tightly controlled.	4	Ancient Chinese Navigation and Overseas Transportation	The Glory After the Song Dynasty
Ming Dynasty	After two peaks of development during the Qin-Han and Tang-Song periods, Ming Dynasty shipbuilding technology and craftsmanship advanced significantly, reaching the pinnacle of ancient Chinese shipbuilding history. The great achievements of Ming Dynasty shipbuilding have long been acclaimed worldwide and represent a monumental contribution by the Chinese people to global civilization.	4	Ancient Chinese Navigation and Overseas Transportation	The Glory After the Song Dynasty
	China is one of the countries with the longest shipbuilding history in the world. By the 1950s, it is estimated that China had developed around a thousand ship types, with wooden boats alone exhibiting great diversity. Ocean-going fishing boats alone numbered two to three hundred types, reflecting the advanced state of ancient Chinese shipbuilding technology and the progress of its maritime endea…		Brief Introduction to Major Ancient Chinese Ships
	Among ancient Chinese wooden sailing vessels, the sand ship, bird ship, Fujian ship, and Guangdong ship were famous types, with the sand ship and Fujian ship particularly renowned both domestically and internationally.		Brief Introduction to Major Ancient Chinese Ships
Tang Dynasty	An important ancient Chinese ship type—the sand ship—emerged in Chongming, Jiangsu, during the Tang Dynasty.		Brief Introduction to Major Ancient Chinese Ships	The Tang Dynasty's representative ship—the sand ship
Song Dynasty	The origins of the sand ship can be traced back to the Spring and Autumn period. It was called the 'flat-bottomed sand-proof ship' in the Song Dynasty, the 'flat-bottomed ship' in the Yuan Dynasty, and only became commonly known as the 'sand ship' in the Ming Dynasty.	2	Brief Introduction to Major Ancient Chinese Ships	The Tang Dynasty's representative ship—the sand ship
	The sand ship features a square bow and stern, commonly known as a 'square stern.' It has a spacious deck, shallow draft, and low freeboard. The use of a high camber allows the deck to quickly shed waves. The sand ship employs a flat keel, which is relatively weak, with a width and thickness only 40-50% of that of a same-class Zeng ship, yet its structural strength still surpasses other sailing s…	3	Brief Introduction to Major Ancient Chinese Ships	The Tang Dynasty's representative ship—the sand ship
Qing Dynasty	During the Daoguang era of the Qing Dynasty, Shanghai alone had 5,000 sand ships, and it is estimated that the total number nationwide exceeded 10,000. Sand ships were widely used, with their presence seen along rivers and coasts.		Brief Introduction to Major Ancient Chinese Ships	The Tang Dynasty's representative ship—the sand ship
Song Dynasty	Records show Chinese sand ships reaching Java, and murals depicting sand ship designs have also been found in India and Indonesia.		Brief Introduction to Major Ancient Chinese Ships	The Tang Dynasty's representative ship—the sand ship
Ming Dynasty	In the early Ming Dynasty, the shipbuilding industry was extensively distributed and continuously expanding, with Fuzhou serving as one of the main bases for maritime navigation to the South Seas.		Brief Introduction to Major Ancient Chinese Ships	The auspicious and majestic Fuchuan
Ming Dynasty	At that time, the Ming government engaged in tributary trade with foreign nations, establishing a Maritime Trade Office at Wuhumen outside the Min River estuary, along with tribute warehouses, customs halls, and storerooms. The merchant ships for trade were built and repaired near the Min River estuary.	4	Brief Introduction to Major Ancient Chinese Ships	The auspicious and majestic Fuchuan
Ming Dynasty	The Fuchuan is a type of deep-keeled sea vessel widely used during the Ming Dynasty in China. It is a general term for deep-keeled ships along the coasts of Fujian and Zhejiang, renowned for navigating the South Seas and open oceans.	3	Brief Introduction to Major Ancient Chinese Ships	The auspicious and majestic Fuchuan
Ming Dynasty	As the Song Dynasty saying goes, 'Among sea vessels, those from Fujian are the best.' In the Ming Dynasty, the Fuchuan was the primary warship of the Chinese navy. Ancient Fuchuan ships were towering like buildings, exuding an aura of grandeur and prosperity. The ship had four decks: the lowest held ballast stones; the second housed soldiers; the third was the main operational area; and the top s…	3	Brief Introduction to Major Ancient Chinese Ships	The auspicious and majestic Fuchuan
Ming Dynasty	The main vessels of Zheng He's treasure fleet were Fuchuan ships, highlighting the superiority of this ship type over others.		Brief Introduction to Major Ancient Chinese Ships	The auspicious and majestic Fuchuan
	The Guang ship, as its name suggests, originated in Guangdong. Like the petite and delicate girls of southern China, the Guang ship is characterized by its compact size.		Brief Introduction to Major Ancient Chinese Ships	The compact Guang ship
	The Guang ship is distinguished by its pointed bow, elongated body, low camber, and modest deck curvature. Its transverse structure consists of tightly spaced ribs and bulkheads, while longitudinal strength relies on the keel and large beams. Its sturdy construction ensures excellent seaworthiness and endurance.	2	Brief Introduction to Major Ancient Chinese Ships	The compact Guang ship
Han Dynasty	Although tower ships (Lou Chuan) appeared long before the Han Dynasty, their development truly began during the Han era.		Brief Introduction to Major Ancient Chinese Ships	The peculiar and majestic Lou Chuan
Han Dynasty	The continuous advancement of shipbuilding technology during the Han Dynasty provided favorable conditions and laid a solid foundation for the emergence of the Lou Chuan.	4	Brief Introduction to Major Ancient Chinese Ships	The peculiar and majestic Lou Chuan
Han Dynasty	Emperor Wu of Han once ordered the construction of a massive ship in Yuzhang (modern-day Shanxi), known as the "Yuzhang Grand Ship." It was of enormous scale, capable of carrying ten thousand people, and could even accommodate palaces on board. Han Dynasty tower ships stood over ten zhang tall, with various structures on the ship each having specialized names. The deck of the tower ship featured …	3	Brief Introduction to Major Ancient Chinese Ships	The peculiar and majestic Lou Chuan
Sui Dynasty	Emperor Yang of Sui, Yang Guang, ordered officials to oversee the construction of dozens of dragon boats and miscellaneous ships for his trip to Yangzhou. The upper decks of these ships featured a main hall, inner chambers, and east-west courtrooms, while the middle two levels had 120 rooms, all adorned with gold and jade. Additionally, there were nine three-story dragon boats. The large dragon b…	4	Brief Introduction to Major Ancient Chinese Ships	The majestic dragon boats
Ming Dynasty	Among Zheng He's massive fleet for his voyages to the Western Seas, there was a type of large vessel known as "treasure ships," which were of such grand scale that they drew widespread attention and were meticulously documented in many historical records.		Brief Introduction to Major Ancient Chinese Ships	Zheng He's treasure ships, the gems of the fleet
Ming Dynasty	The largest treasure ships measured approximately 138 meters in length and 56 meters in width, ensuring significant transverse strength during navigation—a design that aligned with scientific principles and the ancient Chinese shipbuilding tradition. Large wooden ships were not built overly narrow or elongated to avoid structural failure from the impact of ocean waves. The treasure ships used in …		Brief Introduction to Major Ancient Chinese Ships	Zheng He's treasure ships, the gems of the fleet
Ming Dynasty	These series of measures implemented by the Ming government played a crucial role in promoting the construction and development of Zheng He's treasure ships.	4	Brief Introduction to Major Ancient Chinese Ships	Zheng He's treasure ships, the gems of the fleet
Ming Dynasty	The treasure ships adopted the ancient Chinese Fujian-style hull design, which was well-suited for long-distance ocean voyages. These ships were towering like multi-story buildings, with a pointed bottom and broad deck, high bow and stern, a sharp bow and square stern, protective boards on both sides, and watertight compartment structures in the hull. The pointed bottom facilitated wave-cutting, …	2	Brief Introduction to Major Ancient Chinese Ships	Zheng He's treasure ships, the gems of the fleet
Ming Dynasty	Regarding the actual purpose of Zheng He's treasure ships, we can also gain some insight from the records of their construction in 'The Western Ocean Records.' The largest treasure ship in Zheng He's fleet was distinctly different from the others, featuring structures such as a front gate, ceremonial gate, official hall, passage hall, rear hall, treasury, side rooms, and even study rooms—a layout…	2	Brief Introduction to Major Ancient Chinese Ships	Zheng He's treasure ships, the gems of the fleet
Shang Dynasty	The stern rudder, used to control a ship's direction, was already employed by ancient Chinese ancestors during the Shang Dynasty.		Main Structural Components of Ancient Chinese Ships	The Ancient Ship's Remote Control—The Stern Rudder
	With the continuous advancement of time, the stern rudder has also undergone constant improvement and development. Research on stern rudders in China primarily relies on artifacts unearthed from ancient times. For example, ship models from the Han Dynasty unearthed in Guangzhou and Jiangling, Hubei, share a common feature: they all have oarsmen at the stern to control and steer the vessel's direc…	2	Main Structural Components of Ancient Chinese Ships	The Ancient Ship's Remote Control—The Stern Rudder
	Through long-term use, the steering oar's blade area was increased to facilitate better control of the ship's direction, eventually leading to the development of the true rudder. Although the stern rudder is a small part of the ship's overall construction, it is an indispensable component. This is because, during continuous navigation, the ship's change in direction relies on this small stern rud…	2	Main Structural Components of Ancient Chinese Ships	The Ancient Ship's Remote Control—The Stern Rudder
	The scull resembles an oar in appearance but is larger. It is usually mounted on a scull rest at the stern or side of the ship. The submerged end has a bow-shaped cross-section, while the other end is tied to the boat. By manually rocking the scull rope, the submerged scull board swings side to side. As the scull moves, the pressure difference between the front and rear parts of the ship's contac…		Main Structural Components of Ancient Chinese Ships	Lu Ban's Masterpiece and Marco Polo's Praise
	The efficiency of the scull can be up to three times that of an oar, as the transition from oar to scull essentially shifts from intermittent to continuous rowing. This not only enhances the speed of the boat but also adds a significant chapter to the history of ancient Chinese shipbuilding technology.		Main Structural Components of Ancient Chinese Ships	Lu Ban's Masterpiece and Marco Polo's Praise
	Marco Polo also documented the use of sculls on seafaring vessels in his writings, noting that large ships were accompanied by two or three smaller boats during voyages. Ships required annual repairs, and after the fourth repair, they were deemed unfit for further use. The use of these sculls and oars left even Marco Polo, who hailed from Venice—the most advanced commercial city in Europe at the …		Main Structural Components of Ancient Chinese Ships	Lu Ban's Masterpiece and Marco Polo's Praise
	The paddle-wheel boat, another major contribution of China to the world's shipbuilding history, is now widely recognized as the ancestor of modern steamships.		Main Structural Components of Ancient Chinese Ships	The Ancestor of Modern Ships and the Beautiful Keel
	The paddle-wheel ship is a type of warship equipped with wooden paddle wheels on both sides of the hull. Each wheel is called a 'paddle,' and when powered by human pedaling, the ship moves swiftly like flying. By the Song Dynasty, gunpowder and paddle-wheel ships had become two of the most important military weapons.	3	Main Structural Components of Ancient Chinese Ships	The Ancestor of Modern Ships and the Beautiful Keel
	The keel structure is a major invention in shipbuilding, profoundly influencing the development of global ship architecture.		Main Structural Components of Ancient Chinese Ships	The Ancestor of Modern Ships and the Beautiful Keel
Song Dynasty	The Song Dynasty's pointed-bottom sea vessels featured flat decks and sharp, blade-like sides, with a V-shaped cross-section. A keel running from bow to stern was installed beneath the pointed bottom to support the hull, making the ship sturdier and allowing for deeper drafts, which significantly enhanced its ability to withstand wind and waves.	2	Main Structural Components of Ancient Chinese Ships	The Ancestor of Modern Ships and the Beautiful Keel
Qing Dynasty	European ships did not adopt this keel structure until the early 19th century.		Main Structural Components of Ancient Chinese Ships	The Ancestor of Modern Ships and the Beautiful Keel
Tang Dynasty	The watertight bulkhead, an important hull structure, emerged during the Tang Dynasty and was widely used in ship construction at the time. It stands as a remarkable achievement in China's shipbuilding history.	4	Main Structural Components of Ancient Chinese Ships	The remarkable 'watertight bulkhead'
	A watertight bulkhead divides the ship's hold into separate, non-communicating compartments, with the number of compartments varying. This primary hull structure, invented by Tang Dynasty shipbuilders, offered numerous advantages and represented an innovation built upon earlier hull designs. Its emergence marked another significant contribution to the development of ancient Chinese shipbuilding.	1	Main Structural Components of Ancient Chinese Ships	The remarkable 'watertight bulkhead'
	In this hull structure, the compartments are isolated from one another. During voyages, especially long-distance oceanic journeys, even if one or two compartments are breached and flooded, water will not spread to other sections. Thus, watertight bulkheads improve both the ship's anti-sinking capability and its safety for long voyages. Secondly, the separation between compartments facilitates car…	1	Main Structural Components of Ancient Chinese Ships	The remarkable 'watertight bulkhead'
Ming Dynasty	Zheng He, originally surnamed Ma, was a Hui Muslim born in the fourth year of the Hongwu era in Hedai Village, Baoshan Township, Kunyang Prefecture, Yunnan. His ancestors were from the Western Regions. Zheng He's family had long adhered to Islam, with his grandfather and father being devout followers who had made the arduous pilgrimage from Yunnan to the holy city of Mecca. Zheng He himself was a…	2	Famous Ancient Chinese Navigator	The Great Zheng He
Ming Dynasty	After establishing the Ming Dynasty, Zhu Yuanzhang began focusing on building friendly relations with neighboring regions. By the Yongle Emperor's reign, careful consideration was given to selecting the right candidate for the maritime expeditions to the Western Oceans.	4	Famous Ancient Chinese Navigator	The Great Zheng He
Ming Dynasty	At the age of 34, Zheng He was entrusted with the mission to sail the Western Oceans.	4	Famous Ancient Chinese Navigator	The Great Zheng He
Ming Dynasty	In the early Ming Dynasty, large quantities of supplies were concentrated in Nanjing and Beijing, where warehouses were established. Most of the materials used for Zheng He's voyages to the Western Seas were drawn from the Nanjing warehouses. The goods taken from these warehouses mainly included silk textiles, porcelain, ironware, grain, cloth, books, gold, silver, copper, money, and other daily …	4	Famous Ancient Chinese Navigator	The Great Zheng He
Ming Dynasty	In the early Ming Dynasty, the government established shipyards in many regions across the country. The Longjiang Shipyard in Nanjing was the largest, where most of the treasure ships for Zheng He's voyages were built. The Qingjiang Shipyard in Huainan was also of considerable size. In these major shipyards, the division of labor was highly specialized, with strict management systems in place.	4	Famous Ancient Chinese Navigator	The Great Zheng He
Ming Dynasty	The shipbuilding industry of the early Ming Dynasty not only built upon the technological achievements of predecessors but also accumulated extensive technical experience. The issue of launching treasure ships was resolved using dry dock methods, addressing the challenge of launching large vessels after construction.	4	Famous Ancient Chinese Navigator	The Great Zheng He
Ming Dynasty	The invention of watertight compartments ensured that each cabin was strictly separated, so that if one compartment leaked, it would not affect the entire ship. Treasure ships were stout and short, providing strong stability in seawater, and their hulls could withstand the impact of ocean waves.		Famous Ancient Chinese Navigator	The Great Zheng He
Ming Dynasty	Zheng He overcame countless hardships and dangers during his 28-year maritime career, making seven voyages to the Western Seas. He reached over 30 countries and regions, including Southeast Asia, South Asia, Iran, Arabia, the eastern coast of Africa, and the Red Sea. These voyages strengthened friendly relations between the Chinese people and the peoples of Asia and Africa, showcased China's adva…	4	Famous Ancient Chinese Navigator	The Great Zheng He
Ming Dynasty	Under Zheng He's command, the fleet typically consisted of over 260 ordinary ships and more than 60 large and giant treasure ships per voyage. The treasure ships were estimated to be 1,500-ton-class vessels, capable of accommodating approximately 27,000 people.		Famous Ancient Chinese Navigator	The Great Zheng He
Ming Dynasty	Zheng He's voyages opened up a continuous maritime route from China to the eastern coast of Africa, spanning about 15,000 miles. His expeditions occurred nearly a century earlier than those of navigators from other countries. Whether in terms of crew size, fleet scale, or the quality of ships, they far surpassed the maritime fleets of medieval Europe that followed.		Famous Ancient Chinese Navigator	The Great Zheng He
Ming Dynasty	China demarcated the sea routes to various countries into the Eastern and Western Oceans, with the South China Sea as the boundary. Zheng He's seven diplomatic voyages all followed the Western Ocean route, reaching predominantly Western Ocean countries, which is why his expeditions are referred to as 'Zheng He's Voyages to the Western Seas.'	2	Famous Ancient Chinese Navigator	The Great Zheng He
Ming Dynasty	Zheng He's voyages to the Western Seas were a grand event of the early Ming Dynasty and represented the largest, longest-lasting, and most far-reaching maritime activities in Chinese and even world navigation history.		Famous Ancient Chinese Navigator	The Great Zheng He
Ming Dynasty	Overall, during the period of Zheng He's voyages, China's shipbuilding technology had reached a highly advanced level, primarily reflected in the superiority of the ships themselves. The main characteristics included: quadrilateral hulls with square bows and sterns, no keel but reinforced with bulkheads, and largely flat bottoms with rectangular cross-sections; propulsion methods featured the aut…	2	Famous Ancient Chinese Navigator	The Great Zheng He
Jin Dynasty	Faxian was a renowned monk of the Eastern Jin Dynasty in China, as well as a famous traveler and translator.	2	Famous Ancient Chinese Navigator	The resolute Faxian
Jin Dynasty	He was born into the Gong family in Wuyang, Pingyang Commandery. Faxian spent the first half of his life amid turbulent times and incessant warfare, and it was under such chaotic circumstances that he embarked on his journey to the Buddhist lands.	2	Famous Ancient Chinese Navigator	The resolute Faxian
Jin Dynasty	At the age of 65, Faxian gathered a group of five monks and set out westward from Chang'an in search of Buddhist scriptures. They traveled along the Hexi Corridor, which at the time was fragmented by various warlords. Fortunately, most of these rulers favored Buddhism, allowing Faxian and his companions to pass through smoothly. Later, the group grew in size, but in the end, only Faxian managed t…	2	Famous Ancient Chinese Navigator	The resolute Faxian
Jin Dynasty	At the advanced age of 65, Faxian departed from Chang'an (present-day Xi'an) in China. Over six years, he crossed the 'Flowing Sands' (referring to the vast deserts in central Xinjiang) and traversed the 'Onion Range' (a collective term for the Pamir Plateau, Kunlun Mountains, and Karakoram Mountains) to reach the northern and central regions of India. After transcribing Buddhist scriptures in In…	2	Famous Ancient Chinese Navigator	The resolute Faxian
Tang Dynasty	Du Huan was a clansman of the famous Tang Dynasty historian Du You. During the Tianbao era, he was sent on a military expedition to West Asia. Du Huan was captured in battle and subsequently traveled extensively through many Arab regions and countries, reaching the eastern coast of the Mediterranean and completing the entire ancient Silk Road. After eleven years, he boarded a merchant ship and fo…	2	Famous Ancient Chinese Navigator	The first Chinese to reach the Mediterranean—Du Huan Du Huan
Tang Dynasty	During the Tang Dynasty, the farthest route of the Maritime Silk Road involved sailing from Guangzhou across the South China Sea, passing south of Vietnam, traversing the Strait of Malacca, entering the Indian Ocean to reach Sri Lanka, rounding the southern tip of India, arriving at the Persian Gulf, and then following the Euphrates River to Basra. It was along this route that Du Huan returned fr…	2	Famous Ancient Chinese Navigator	The first Chinese to reach the Mediterranean—Du Huan Du Huan
Tang Dynasty	Du Huan was the first Chinese in history to reach the Mediterranean coast and leave his name recorded, as well as the first renowned traveler to complete both the overland and maritime Silk Roads in their entirety. His total journey spanned approximately 40,000 kilometers.	2	Famous Ancient Chinese Navigator	The first Chinese to reach the Mediterranean—Du Huan Du Huan
Tang Dynasty	Du Huan's travel experiences are primarily documented in his work 'Travel Notes.'		Famous Ancient Chinese Navigator	The first Chinese to reach the Mediterranean—Du Huan Du Huan
Tang Dynasty	Du You excerpted some fragments of his book into his own work 'Comprehensive Institutions,' ensuring that Du Huan's records were preserved for posterity. Modern Chinese scholars regard Du Huan's work as historically significant. Although he left behind few personal deeds, 'Travel Notes' remains an invaluable cultural legacy he bequeathed to future generations.		Famous Ancient Chinese Navigator	The first Chinese to reach the Mediterranean—Du Huan Du Huan
Tang Dynasty	The Tang Dynasty maintained extremely frequent exchanges with Central Asia, West Asia, and various African nations, resulting in widespread and profound economic and cultural interactions. These extensive and friendly exchanges greatly enhanced mutual understanding among peoples, fostered deep friendships, promoted socio-economic and cultural development on both sides, and enriched people's mater…	2	Famous Ancient Chinese Navigator	The first Chinese to reach the Mediterranean—Du Huan Du Huan
Yuan Dynasty	Zhou Daguan, also known by his self-styled name 'Hermit of the Grass Court,' was a native of Yongjia County, Wenzhou Prefecture, Zhejiang Province, during the Yuan Dynasty. Little is known about his birth and death dates or life events, except that he was sent as a member of an envoy to Zhenla (present-day Cambodia) during the reign of Emperor Chengzong of Yuan, arriving there in 1296.		Famous Ancient Chinese Navigator	Zhou Daguan: The Disseminator of Angkor Culture
Yuan Dynasty	It encapsulates the profound and extensive cultural heritage. After returning to China, he wrote 'The Customs of Cambodia' based on his personal observations.	2	Famous Ancient Chinese Navigator	Zhou Daguan: The Disseminator of Angkor Culture
Yuan Dynasty	When he visited Zhenla, it was at the peak of its power. Therefore, 'The Customs of Cambodia' remains the sole eyewitness account of the splendor of Angkor culture, extensively reflecting the social landscape of the Angkor era and vividly depicting the historical scene of Cambodia at the end of the 13th century.	2	Famous Ancient Chinese Navigator	Zhou Daguan: The Disseminator of Angkor Culture
Yuan Dynasty	Zhenla went to war with Siam (modern-day Thailand) and relocated its capital to Phnom Penh, leaving Angkor in ruins. Angkor culture was subsequently forgotten, with no one aware of its existence. Zhou Daguan's 'The Customs of Cambodia' became the world's only firsthand record of Angkor culture. In the early 19th century, after the book was translated into French by the European scholar Abel-Rémus…	2	Famous Ancient Chinese Navigator	Zhou Daguan: The Disseminator of Angkor Culture
Yuan Dynasty	Zhou Daguan also provided detailed observations of the region's geography. For example, the 'General Preface' records the route from Ningbo to Champa, detailing the ports, waterways, cities, and distances along the way. This strengthened connections in international travel and expanded the geographical knowledge of Chinese people.	2	Famous Ancient Chinese Navigator	Zhou Daguan: The Disseminator of Angkor Culture
Yuan Dynasty	With dynastic changes, many Chinese people migrated abroad. His mission provided detailed data on the Chinese diaspora in Zhenla during the Yuan Dynasty. Moreover, the book offers extensive records of local languages, customs, and trade, which hold significant influence and reference value for economic and cultural exchanges between the two regions.		Famous Ancient Chinese Navigator	Zhou Daguan: The Disseminator of Angkor Culture
Song Dynasty	Wang Dayuan, courtesy name Huanzhang, was a native of Nanchang, Jiangxi. Little historical material exists about his birth and death dates or life events. Only from his work 'A Brief Account of Island Barbarians' do we learn that he frequently traveled extensively. In the book, he documented 99 places he visited, recording their mountains, rivers, customs, landscapes, products, and trade conditio…	2	Famous Ancient Chinese Navigator	Wang Dayuan: The Author of a Great Work
Song Dynasty	Around the year 1330, with the vigor of youth, he resolutely set sail and embarked on his first voyage to the Western Seas. This initial journey began in Quanzhou, passing through Hainan Island, Champa, Malacca, Java, Sumatra, Myanmar, India, Persia, Arabia, and Egypt, then crossing the Mediterranean to Morocco in Northwest Africa. After returning to Egypt, he sailed out of the Red Sea to Somalia…	2	Famous Ancient Chinese Navigator	Wang Dayuan: The Author of a Great Work
Song Dynasty	Upon his return, Wang Dayuan took advantage of his spare time to organize his travel notes. Roughly two or three years later, he set sail again, still starting from Quanzhou. This time, he traveled through the南洋群岛 (Nanyang Islands), the Arabian Sea west of the Indian Ocean, the Persian Gulf, the Red Sea, the Mediterranean, the Mozambique Channel, and various regions of Australia. The duration of …	2	Famous Ancient Chinese Navigator	Wang Dayuan: The Author of a Great Work
Song Dynasty	Since the Song Dynasty, the Philippines had maintained close trade relations with China and held a deep admiration for China's highly developed civilization. People took pride in visiting China, and local customs highly esteemed those who had been there. 'A Brief Account of Island Barbarians' is a factual record of the conditions in Asian and African countries at the time, covering a wide range o…		Famous Ancient Chinese Navigator	Wang Dayuan: The Author of a Great Work
	As a navigator, Yijing spent nearly half his life at sea, from the age of 37 when he first set sail abroad until his return in his sixties.		Famous Ancient Chinese Navigator	Yijing, who pursued his dreams
	Yijing's 'Record of the Buddhist Religion as Practised in India and the Malay Archipelago' is an extremely important work. The forty-chapter book documents Indian medicine, local customs, monastic rules, rituals, and other observations. The account of the spread of Buddhism in India and South Asia at the time serves as crucial material for studying the history of Buddhism, helping people understa…	2	Famous Ancient Chinese Navigator	Yijing, who pursued his dreams
	Some foreign scholars believe that China's 'Classic of Mountains and Seas,' the world's oldest geographical record, is a narrative of global travel, compiled around the 10th century. The descriptions in the 'Classic of the Eastern Mountains' and 'Great Wilderness: East' seem related to the Colorado Grand Canyon region in Mexico, while the 'Eastern Mountains' section appears to correspond to North…	2	Ancient trade driven by both officials and civilians	Tributes from commoners and merchants
	In Mexico and the Americas, many relics and ruins bear characteristics of China's Shang Dynasty culture. Some scholars speculate that these Shang people set sail from the Shandong Peninsula, traveled south to Taiwan, then north along the Ryukyu Islands to Japan, and further northeast through the Aleutian Islands to the California coast of North America. From there, they followed the coastline to …	2	Ancient trade driven by both officials and civilians	Tributes from commoners and merchants
	The various ethnic groups in our country utilized local abundant resources to create various forms of rafts, such as wooden rafts in the Jiangnan region, bamboo rafts on the Li River, birch bark canoes of the Oroqen people in Heilongjiang, yak hide boats of the Tibetan people, and sheepskin rafts along the winding Yellow River. The emergence of these boats and rafts played a significant role in t…	5	Ancient trade driven by both officials and civilians	Tributes from commoners and merchants
	For example, at the Penglai Zijingshan site, typical artifacts of the Neolithic culture from the Liaodong Peninsula, such as straight-mouthed cylindrical jars, were unearthed. Additionally, pottery with geometric patterns characteristic of the middle layer of the Xiaozhushan culture in Liaodong, including parallel oblique lines, leaf vein patterns, grid patterns, and stamped designs, was discover…		Ancient trade driven by both officials and civilians	Tributes from commoners and merchants
Xia Dynasty	According to archaeological findings, the basic prototypes of boats, all wooden sailing vessels, had already appeared during the Xia Dynasty in China.	5	Ancient trade driven by both officials and civilians	Tributes from commoners and merchants
Xia Dynasty	The Xia Dynasty marked a stage of rapid development in productive forces. By this time, carpentry tools such as compasses, squares, and plumb lines had also emerged. The conditions for building wooden plank boats in the Xia Dynasty were already quite mature.	5	Ancient trade driven by both officials and civilians	Tributes from commoners and merchants
Xia Dynasty	With the development of social productive forces in the Xia Dynasty and the continuous improvement of boat-building techniques by our ancient ancestors, sailing vessels had already appeared during this period. The advent of wooden boats with sails provided favorable conditions for ancient Chinese seafaring. The introduction of sails significantly increased the speed of boats, representing a leap …	4	Ancient trade driven by both officials and civilians	Tributes from commoners and merchants
Shang Dynasty	By the end of the Shang Dynasty, when King Wu of Zhou launched his campaign against King Zhou and reached Mengjin by the Yellow River, Jiang Ziya commanded the participating feudal lords: 'Assemble your troops and prepare your boats. Those who arrive late will be executed.' Since the primary means for the army to cross the river was boats, it is evident that the Zhou people's shipbuilding industr…	4	Ancient trade driven by both officials and civilians	Tributes from commoners and merchants
Shang Dynasty	Due to the development of shipbuilding, during the Yin-Shang period, emperors could already use large numbers of boats to pursue escaped slaves. However, after the emergence of wooden plank boats, their poor resistance to wind became a problem. It was only with the advent of wooden sailing vessels that could withstand stronger winds and waves and harness natural wind for sustained long-distance v…	5	Ancient trade driven by both officials and civilians	Tributes from commoners and merchants
	The Yue people used boats instead of carts and horses as their primary means of transportation, having mastered highly skilled boat-handling techniques. The states of Wu and Yue, located in present-day Jiangsu and Zhejiang regions, both possessed maritime fleets. In summary, during the pre-Qin period, China had already seen the beginnings of overseas trade, primarily because shipbuilding technolo…	1	Ancient trade driven by both officials and civilians	Tributes from commoners and merchants
Qin Dynasty	By the time of Emperor Qin Shi Huang, China's maritime navigation and shipbuilding industries gained even greater attention from the rulers. Emperor Qin Shi Huang once sent Xu Fu with thousands of young boys and girls to set sail from the Shandong Peninsula in search of the elixir of immortality from immortals. It is said that Xu Fu and his companions later reached Japan and settled there.	4	Ancient trade driven by both officials and civilians	The Strategy of the First Emperor
Qin Dynasty	Emperor Qin Shi Huang established China's first unified, multi-ethnic, centralized feudal state. At that time, China's territory extended eastward to the sea, encompassing the Bohai Sea, Yellow Sea, East China Sea, and South China Sea from north to south, forming a nation that was both continental and maritime. This provided extremely favorable geographical conditions for the maritime industry.	4	Ancient trade driven by both officials and civilians	The Strategy of the First Emperor
Qin Dynasty	Emperor Qin Shi Huang embarked on five inspection tours. Except for the first one in 220 BCE, which was a westward tour to Longxi, the second to fifth tours were all maritime expeditions. The third maritime tour occurred in the 32nd year of his reign, when he traveled east to Jieshi and erected a stone monument. In pursuit of immortality, he also sent the Yan mystic Lu Sheng to sea to seek ancien…	4	Ancient trade driven by both officials and civilians	The Strategy of the First Emperor
Qin Dynasty	Emperor Qin Shi Huang wrote on the Mount Tai stele: 'Having unified the world, I remain tireless in governance.' He relocated populations to reform customs, stationed troops to defend the coasts, erected stone monuments to showcase his might and virtue, and utilized the economic and maritime resources of coastal regions to support military needs on the frontiers. The Qin dynasty sought not only t…	4	Ancient trade driven by both officials and civilians	The Strategy of the First Emperor
Qin Dynasty	The Qin dynasty ushered in a new era for China's shipbuilding and maritime industries, marking the embryonic stage of China's maritime development.	4	Ancient trade driven by both officials and civilians	The Strategy of the First Emperor
Han Dynasty	During the Han dynasty, China's maritime navigation and shipbuilding technologies were highly advanced, with innovations ushering in a new era. The shipbuilding industry of the Han dynasty was particularly prosperous, with shipyards established in many regions across the country. The technical level of shipbuilding surpassed that of the Spring and Autumn period. Records indicate that Emperor Wu o…	4	Ancient trade driven by both officials and civilians	The Proud Trade of the Han Dynasty
Han Dynasty	Emperor Wu of Han vigorously strengthened the shipbuilding industry, established a powerful navy, and undertook seven maritime inspection tours. By this period, the maritime and shipbuilding industries had reached a highly developed stage.	4	Ancient trade driven by both officials and civilians	The Proud Trade of the Han Dynasty
Han Dynasty	According to ancient records and research on unearthed Han Dynasty ship models, it is evident that the Han Dynasty was capable of constructing various types of ships for different purposes and needs, including passenger ships, cargo ships, and warships. Many warships evolved from civilian vessels. The construction requirements for warships were far more demanding than those for civilian ships. Wa…	3	Ancient trade driven by both officials and civilians	The Proud Trade of the Han Dynasty
Han Dynasty	By the Han Dynasty, China's shipbuilding technology had matured. The most striking example of this advanced craftsmanship was the "tower ship" (lou chuan). The term "tower ship" was synonymous with the navy and served as a general name for warships. For instance, naval soldiers were called "tower ship troops" or "tower ship warriors," while naval officers were titled "tower ship generals" or "tow…	3	Ancient trade driven by both officials and civilians	The Proud Trade of the Han Dynasty
Han Dynasty	In the third year of the Yuanshou era, Emperor Wu of Han ordered the excavation of a 40-li-square Kunming Pool southwest of Chang'an, where tower ships were built. These ships were named for their towering structures. They were a crucial type of warship during the Han Dynasty.	4	Ancient trade driven by both officials and civilians	The Proud Trade of the Han Dynasty
Han Dynasty	During the Han Dynasty, the scale and design of ships far surpassed those of the Qin era. The widespread use of tower ships marked the significant development of the Han shipbuilding industry. The Western Han Dynasty had numerous naval bases, with standing armies stationed at key locations along rivers and coasts, under the command of local governors. Emperor Wu of Han leveraged his powerful navy…	3	Ancient trade driven by both officials and civilians	The Proud Trade of the Han Dynasty
Han Dynasty	Emperor Wu of Han also conducted seven grand maritime inspection tours, often at a frequency of once a year.	1	Ancient trade driven by both officials and civilians	The Proud Trade of the Han Dynasty
Han Dynasty	In the spring of the first year of the Yuanfeng era, Emperor Wu embarked on his first eastern maritime tour. Seizing the opportunity, over ten thousand people from Qi presented tales of the sea. The emperor dispatched a massive fleet of thousands—matching the scale of Xu Fu's eastern expedition—to explore the route to Japan. He even intended to personally lead the fleet to Penglai in search of im…	4	Ancient trade driven by both officials and civilians	The Proud Trade of the Han Dynasty
Han Dynasty	In the tenth month of the sixth year of Yuanfeng, Emperor Wu traveled east to the sea to investigate the fate of the fleet sent to seek immortals in the first year of Yuanfeng. As no ships had returned, he dispatched a second fleet eastward. In the spring of the third year of Taichu, he again toured the eastern seas, seeking immortals and updates on the dispatched fleets, but still found no retur…	4	Ancient trade driven by both officials and civilians	The Proud Trade of the Han Dynasty
Han Dynasty	In the second month of the third year of Taishi, Emperor Wu once more traveled east in search of immortals, reaching Langya before crossing the sea to Chengshan and Zhifu, "returning after traversing the great sea." In the spring of the fourth year of Zhenghe, he conducted his final maritime tour to Donglai, determined to sail personally in pursuit of immortals. Despite his ministers'劝阻, he refus…	2	Ancient trade driven by both officials and civilians	The Proud Trade of the Han Dynasty
Han Dynasty	In the sixth year of the Yuanding era of Emperor Wu of Han, after unifying Nanyue, he dispatched envoys to visit various countries in Southeast Asia. The voyage began from the Leizhou Peninsula in Guangzhou, passing through present-day Vietnam, Malaysia, and Myanmar, crossing the Indian Ocean to reach Huangzhi Kingdom in southern India and Sri Lanka.	2	Ancient trade driven by both officials and civilians	The Proud Trade of the Han Dynasty
Han Dynasty	The earliest records of silk being exported as a commodity to Southeast and South Asian countries can be found in the 'Book of Han: Treatise on Geography.' This South China Sea route was the earliest 'Maritime Silk Road.' Along this route, silk was continuously exported to Southeast and South Asian countries, marking the primary foreign trade route during Emperor Wu of Han's reign. Along this rou…	1	Ancient trade driven by both officials and civilians	The Proud Trade of the Han Dynasty
Han Dynasty	Through Emperor Wu of Han's efforts, the Han Dynasty successively established three important maritime routes. Han-era sailing ships pioneered the route from the South China Sea to the Indian Ocean, which was the first long-distance oceanic route in Chinese history and the earliest overseas trade activity in the world. During this period, Chinese ships sailed through the South China Sea and navig…	1	Ancient trade driven by both officials and civilians	The Proud Trade of the Han Dynasty
	The ancient Roman scientist Pliny the Elder wrote in his work 'Natural History' that during the era of Caesar, four envoys, including Raches from Sri Lanka, traveled to Rome by sea. According to Raches, his father had personally visited China and mentioned that both China and Rome had direct exchanges with Sri Lanka. Pliny also noted that Roman nobles 'cast themselves into the unfathomable depths…	1	Ancient trade driven by both officials and civilians	The Proud Trade of the Han Dynasty
Sui Dynasty	During the Sui and Tang dynasties, China's overseas transportation, building upon previous developments, entered a new phase of vigorous growth. More convenient routes were established between China and Japan, as well as China and Korea. Maritime activities along the South China Sea route, involving countries such as the Abbasid Caliphate, Persia, India, and Kunlun, further flourished, with numer…	5	Ancient trade driven by both officials and civilians	The Vibrant Sui and Tang Era
Sui Dynasty	Emperor Yang of Sui accepted his ministers' suggestion to allow Chinese and foreign merchants to trade in Luoyang, attracting many merchants and officials who arrived by sea. This move by Emperor Yang clearly encouraged overseas trade, indirectly promoting the development of China's maritime endeavors. Similarly, the Tang government placed great emphasis on foreign trade. Emperor Xuanzong of Tang…	4	Ancient trade driven by both officials and civilians	The Vibrant Sui and Tang Era
Tang Dynasty	To this day, Chinese people are still referred to as 'Tang people' in some countries, a testament to the high prestige the Tang Dynasty enjoyed worldwide. Many neighboring nations established friendly political and economic relations with the Sui and Tang dynasties.	1	Ancient trade driven by both officials and civilians	The Vibrant Sui and Tang Era
Sui Dynasty	During the Sui and Tang periods, on one hand, the imperial court had ambitions to expand overseas exchanges; on the other hand, the economic prosperity of Sui and Tang became renowned abroad, attracting foreign merchants and envoys to China in unprecedented numbers, leading to a flourishing era of foreign relations. In the Tang Dynasty, the major maritime trade ports on the Shandong Peninsula wer…	5	Ancient trade driven by both officials and civilians	The Vibrant Sui and Tang Era
	Shipbuilding technology advanced significantly during this period. Yang Su of the Sui Dynasty constructed the 'Five-Tooth' giant warships in Wu'an, featuring five decks and standing over a hundred feet tall, capable of carrying hundreds of soldiers. Tang Dynasty grain transport ships could bear loads exceeding ten thousand pounds. The Tang Dynasty built the largest ships in the world at that time…	5	Ancient trade driven by both officials and civilians	The Vibrant Sui and Tang Era
Song Dynasty	The import and export trade of the Song and Yuan dynasties not only brought unprecedented prosperity to the Maritime Silk Road but also had a significant impact on the finances of both dynasties. While it generated enormous profits, it also had negative consequences. On the downside, as vast quantities of silk, ceramics, and other goods were exported from China, some maritime merchants, with the …	1	Ancient trade driven by both officials and civilians	The Unprecedented Prosperity of the Song and Yuan Era
	Chinese authorities also created relatively detailed maps of foreign countries. During the Song Dynasty, both the Southern Song and Northern Song governments adopted a proactive approach to foreign trade. Chinese ships trading with Japan were encouraged by the Song government. In the Northern Song period, the Japanese government prohibited its citizens from crossing the sea for maritime trade but…	4	Ancient trade driven by both officials and civilians	The Unprecedented Prosperity of the Song and Yuan Era
	This regulation garnered positive responses. Such preferential treatment for foreign merchants was clearly a policy by the Song government to encourage overseas trade, and similarly, this favorable policy promoted the development of China's maritime industry. According to Zhao Rushi's 'Records of Foreign Peoples' (1225) from the Southern Song's Baoqing era, the Song Dynasty engaged in trade with …	4	Ancient trade driven by both officials and civilians	The Unprecedented Prosperity of the Song and Yuan Era
	Although the Yuan Dynasty issued four maritime bans, these were short-lived and driven by temporary imperial needs rather than an intent to abandon overseas trade policies. Throughout the Yuan Dynasty, the government largely upheld foreign trade policies. According to Wang Dayuan's 'Brief Records of Foreign Islands' from the Yuan era, the dynasty established maritime trade relations with nearly 1…	4	Ancient trade driven by both officials and civilians	The Unprecedented Prosperity of the Song and Yuan Era
Song Dynasty	During the Song and Yuan dynasties, despite the wars between the Song and Jin and the turmoil of the transition from Song to Yuan, overseas trade did not decline but maintained a momentum of continuous development. Even during the conflicts in the early Southern Song dynasty, maritime trade quickly resumed. This positive trend was closely tied to the proactive attitude of the rulers at the time. …	4	Ancient trade driven by both officials and civilians	The Unprecedented Prosperity of the Song and Yuan Era
Song Dynasty	The flourishing overseas trade of the Song and Yuan dynasties not only opened long-distance routes and facilitated economic and cultural exchanges between nations but also accumulated extensive maritime experience and skilled personnel, laying the groundwork for Zheng He's voyages in the early Ming dynasty.	4	Ancient trade driven by both officials and civilians	The Unprecedented Prosperity of the Song and Yuan Era
Song Dynasty	During the Song and Yuan dynasties, merchant ships engaged in maritime trade were manned by numerous crew members and sailors. Each vessel had a well-organized and specialized division of labor. The captain, known as the 'Gangshou,' was sometimes assisted by a 'Deputy Gangshou,' while lower-ranking officers, called 'Shitou,' handled daily affairs. Such meticulous organization and division of labo…	4	Ancient trade driven by both officials and civilians	The Unprecedented Prosperity of the Song and Yuan Era
	Throughout successive dynasties, rulers of China adopted an encouraging and supportive attitude toward maritime trade. However, the Ming Dynasty presented a contrary situation. In the third year of Emperor Taizu's reign, he dispatched envoys to announce the establishment of the Ming Dynasty to overseas nations, inviting them to pay tribute. At that time, over a dozen countries, including Japan, K…	4	Ancient trade driven by both officials and civilians	The Growing Trade of the Ming Dynasty
	To some extent, tribute trade compensated for the losses caused by the decline in private overseas trade. As a result, coastal residents who relied on seafaring for their livelihoods did not abandon their ancestral profession but began evading national prohibitions, continuously traveling overseas. However, this was a form of smuggling trade, making it impossible to expect the prosperity seen in …	1	Ancient trade driven by both officials and civilians	The Growing Trade of the Ming Dynasty
	For these reasons, the government banned private trade. Moreover, the 'Wokou' (Japanese pirates) were not limited to Japanese; Chinese were also involved, so Chinese were prohibited from sailing overseas. After Emperor Taizu of Ming, the maritime prohibition policy was inherited as 'ancestral law.' Unlike the open Yuan Dynasty, the Ming Dynasty was not an open country. Even Emperor Yongle, who ac…	4	Ancient trade driven by both officials and civilians	The Growing Trade of the Ming Dynasty
	During this period, Zheng He's voyages fulfilled Emperor Yongle's ambitions. Compared to Western explorers, these voyages were earlier, more frequent, larger in scale, and technologically advanced, marking a monumental feat in world maritime history. They facilitated cultural and economic exchanges between nations, expanded China's influence overseas, and further stimulated economic development i…	4	Ancient trade driven by both officials and civilians	The Growing Trade of the Ming Dynasty
Qing Dynasty	In the first year of the Shunzhi reign, the Qing army entered the Shanhai Pass, marking the beginning of the Qing Dynasty's rule over the country. The replacement of the Ming by the Qing brought not only significant political changes but also immense socio-economic devastation due to prolonged warfare.	4	Ancient trade driven by both officials and civilians	The Growing Trade of the Ming Dynasty
Ming Dynasty	Since the mid-Ming Dynasty, regions like Fujian, Guangdong, Zhejiang, and Jiangsu, which had thriving overseas trade, were plagued by incessant wars. Such severe military conflicts inevitably disrupted overseas trade and hindered the development of maritime activities. In the 12th year of the Shunzhi reign, to counter the attacks of the Zheng family's navy and prevent coastal residents from colla…	4	Ancient trade driven by both officials and civilians	The Growing Trade of the Ming Dynasty
Qing Dynasty	Due to the Qing government's strict enforcement of the maritime prohibition policy, normal foreign trade between China and other countries nearly came to a standstill. The maritime trade offices established in places like Ningbo and Macau since the Ming Dynasty were effectively abolished as no foreign ships arrived. In Fujian, where arable land was scarce and the population dense, 60-70% of resid…	4	Ancient trade driven by both officials and civilians	The Growing Trade of the Ming Dynasty
Qing Dynasty	The maritime prohibition policy blocked normal shipping routes, bringing disastrous consequences to coastal communities. However, foreign markets still demanded high-quality yet affordable Chinese goods. Thus, despite continuous conflicts along the southeastern coast and increasingly stringent maritime bans, trade with overseas regions could not be entirely severed. At that time, China's trade wi…	6	Ancient trade driven by both officials and civilians	The Growing Trade of the Ming Dynasty
Qing Dynasty	During the Shunzhi era, while other maritime merchants were hindered by warfare and the maritime ban, Zheng Chenggong dispatched large numbers of merchant ships to engage in trade far and wide. Most of his military supplies were sourced from overseas trade.	1	Ancient trade driven by both officials and civilians	The Growing Trade of the Ming Dynasty
Qing Dynasty	Second: Smuggling trade. After the maritime ban was imposed, foreign merchant ships could no longer enter Chinese ports, yet clandestine trade between the two sides never ceased. Most of this smuggling involved bribing local officials and was conducted in secret or semi-secret conditions. In Fujian, smugglers often communicated with or relied on the Zheng organization. Those involved in smuggling…	4
Qing Dynasty	Third: Transit trade through Macau. Originally part of Xiangshan County in Guangdong, Macau was later occupied by Portugal. In the early Qing dynasty, the Guangdong local government established the Lingnan Circuit and the Xiangshan Deputy Commander for Coastal Defense to oversee trade with Macau. After the maritime ban, Macau's commerce was also affected. Following repeated requests from Portugal…	4
Qing Dynasty	Fourth: Tribute trade. This was a continuation of practices from previous dynasties. In the early Qing period, countries paying tribute via maritime routes were primarily Ryukyu and others, while Western nations like the Netherlands also seized the opportunity for overseas trade. The Qing government allowed these countries' fleets to bring tribute goods, which were then transported north to the c…	4
Qing Dynasty	In the 22nd year of Kangxi's reign, the Qing government unified Taiwan, eliminating the stronghold of anti-Qing resistance at sea and creating favorable conditions for the comprehensive lifting of the maritime ban.	4
Qing Dynasty	Emperor Kangxi accepted the request of officials from the southeastern coastal regions and abolished the maritime prohibition policy implemented in the early Qing Dynasty. However, Kangxi's lifting of the ban was highly restrictive, with the most significant limitation being the prohibition of trade with Western countries. Additionally, Japan's Tokugawa shogunate, to prevent Chinese products from…	1
Qing Dynasty	The Qing government officially lifted the maritime ban, allowing coastal residents in Fujian, Guangdong, and other regions to engage in overseas trade freely. The decision to open maritime trade was driven by two factors: first, nationwide wars had largely ended, and socio-economic recovery and development were underway, leading to increasing demands from both officials and civilians for overseas…	4
Qing Dynasty	To prepare for the opening of maritime trade, the Qing government made a series of arrangements for foreign trade management and taxation.	4
Qing Dynasty	In the 24th year of Kangxi's reign, the Qing court announced the establishment of four customs offices in Shanghai (Jiangsu), Ningbo (Zhejiang), Xiamen (Fujian), and Guangzhou (Guangdong).	4
Tang Dynasty	Since the Tang Dynasty, successive feudal governments had managed overseas trade through the Office of Maritime Trade (市舶司). The Qing government initially followed this practice but did not appoint dedicated officials, and often failed to strictly distinguish between maritime and land trade.	4
Qing Dynasty	After the Qing government issued the maritime prohibition order, the Office of Maritime Trade was quickly abolished. The court replaced it with customs offices, which were solely responsible for tax collection, while other affairs were handled by local authorities. These reforms strengthened the Qing government's management of overseas trade. By the Qianlong era, the Qing Dynasty adopted a compre…	4
Qing Dynasty	The early and mid-Qing Dynasty marked a low point in China's overseas trade. Among the Qing Dynasty's foreign trade ports, Guangzhou was the most significant.
Qing Dynasty	In addition to traditional ports like Guangzhou, a number of new trading hubs emerged during the Qing Dynasty. Chaozhou in Guangdong, a gathering place for maritime merchants since the Ming Dynasty, became even more vibrant after the lifting of the maritime ban. Among these, Shantou (then known as Shashantou) developed into the province's second most important port after Guangzhou. Shashantou is …
Han Dynasty	Ports such as Guangzhou, Xuwen, and Hepu had frequent maritime trade activities with foreign countries.	1				Preface
Ming Dynasty	Zheng He's seven voyages to the Western Seas assembled a massive fleet of over 200 ships and 20,000 crew members, visiting more than 30 countries and regions. This monumental achievement in world maritime history marked the pinnacle of ancient China's seafaring endeavors.	4				Preface
Spring and Autumn Period	The Grand Canal, originating from the Han Gou dug by the State of Wu in the late Spring and Autumn Period, underwent large-scale expansions and connections during the Sui and Yuan dynasties, eventually forming a north-south canal spanning over 1,700 kilometers. In terms of engineering scale and construction level, this canal was unparalleled in the history of ancient water transport projects worl…	2				Preface
Qing Dynasty	After the Opium War, the signing of a series of unequal treaties led to the complete foreign control of coastal customs and ports, resulting in the near-total loss of inland navigation rights. The vast waters of China's seas and rivers became the domain of imperialists.	4				Preface
Qing Dynasty	The China Merchants Steam Navigation Company was established. Subsequently, national capitalist shipping enterprises gradually emerged, with several maritime and inland river shipping companies being founded. These companies made significant contributions to modern water transport history.	4
Qing Dynasty	The advent of steamboat ferries introduced legally operated steamboat services in Guangzhou's inland rivers, followed by the development of steamships, ports, and shipbuilding industries.	4
Qin Dynasty	Military shipping needs drove the advancement of water transport. The connection between the Yangtze and Pearl Rivers was excavated in the Central Plains, while inland waterways were opened and improved.	4	Favorable natural conditions and a long-standing tradition of water transport
Qin Dynasty	Ships were already capable of long-distance voyages along the coast.	5	Favorable natural conditions and a long-standing tradition of water transport
Qin Dynasty	Ships had evolved into relatively mature wooden sailing vessels, marking the first peak in the history of shipbuilding.		Favorable natural conditions and a long-standing tradition of water transport
Qin Dynasty	Advancements in navigation technology, including celestial positioning methods		Favorable natural conditions and a long-standing tradition of water transport
	The Qin, Han, Wu, Jin, and Southern Dynasties were the expansion period for Guangdong's shipping. The Sui, Tang, Song, and Yuan dynasties marked its development phase. Nationally, before the Tang Dynasty, foreign trade and transportation were primarily land-based.		The periodization of Guangzhou's ancient shipping history and the characteristics of each era
Tang Dynasty	Guangzhou's 'Maritime Silk Road' predated the Tang Dynasty. The Tang Dynasty's open-door policy directly spurred the growth of maritime sailing trade.	4	The periodization of Guangzhou's ancient shipping history and the characteristics of each era
Tang Dynasty	With the rise of Arab merchants at sea, an international maritime trade network emerged, centered around the Tang Empire in the East and the Arab Empire in the West. Guangzhou, originally a key hub for South China Sea traffic, ascended to become a major port in the Eastern world.	1	The periodization of Guangzhou's ancient shipping history and the characteristics of each era
Spring and Autumn Period	The Dayuling Road was excavated. From then on, the North River and Gan River formed the southern route, connecting with the northern Grand Canal to create a comprehensive north-south water transport corridor.	2	The periodization of Guangzhou's ancient shipping history and the characteristics of each era
Song Dynasty	The Song court's retreat southward and the Southern Song Dynasty's relocation to Hangzhou shifted political geography, boosting Quanzhou's rise. Coupled with the formation of the East-West international trade network, China's traditional maritime trade routes—eastward to Northeast Asia and southward to Southeast Asia—began to converge.	1	The periodization of Guangzhou's ancient shipping history and the characteristics of each era
Yuan Dynasty	Although Guangzhou was demoted to a secondary port city below Quanzhou during the Yuan Dynasty, it regained its status as a major Chinese port by the Ming Dynasty.	2	The periodization of Guangzhou's ancient shipping history and the characteristics of each era
Song Dynasty	Shipbuilding and navigation technology also peaked again after the Qin and Han dynasties. The Song Dynasty's use of the compass in navigation, watertight compartments, and nail-and-tenon joint techniques were among the era's outstanding achievements in maritime and shipbuilding technology.	4	The periodization of Guangzhou's ancient shipping history and the characteristics of each era
Ming Dynasty	The Ming and Qing periods were a transformative era for water transport, marked by both prosperity and crisis, full of contradictions.		The periodization of Guangzhou's ancient shipping history and the characteristics of each era
Ming Dynasty	Breaking from the Song and Yuan tradition of free foreign trade and encouragement of maritime commerce, the Ming and Qing dynasties imposed strict maritime bans, permitting only state-sanctioned tribute trade under the tributary system.	4	The periodization of Guangzhou's ancient shipping history and the characteristics of each era
Ming Dynasty	Trade with the Nanyang region was permitted, but a quota-based and location-specific 'ticket' system was implemented. This trade, conducted only at designated locations with tickets, was merely a slight crack in the otherwise tightly closed door of maritime prohibition. Consequently, shipbuilding shifted from the Song and Yuan dynasties' trend of developing seafaring vessels to increasing the var…	4	The periodization of Guangzhou's ancient shipping history and the characteristics of each era
Ming Dynasty	Zheng He's fleet, which epitomized the pinnacle of national shipbuilding technology, marked a high point in ancient shipbuilding history. However, due to the impact of maritime prohibitions, large-scale fleets capable of oceanic voyages never reappeared afterward.	4	The periodization of Guangzhou's ancient shipping history and the characteristics of each era
Qing Dynasty	To eliminate the anti-Qing resistance forces led by Zheng Chenggong and his son, a 'scorched earth' policy was implemented, including the forced relocation of coastal populations.	4	The periodization of Guangzhou's ancient shipping history and the characteristics of each era
Qing Dynasty	With the establishment of the Guangdong Customs and the opening of maritime trade, Guangdong's water transport finally saw a turning point.		The periodization of Guangzhou's ancient shipping history and the characteristics of each era
Qing Dynasty	After closing the Jiangsu, Fujian, and Zhejiang customs and designating Guangzhou as the sole trading port, all national import and export goods flowed through here, leading to unprecedented prosperity in Guangdong's water transport.	2	The periodization of Guangzhou's ancient shipping history and the characteristics of each era
Qing Dynasty	Coastal transport in Guangdong became closely integrated with inland river transport, forming a vast transportation network spanning the South China Sea, connecting the West, North, and East Rivers, and extending to the northern mountainous regions. If the water transport system was only rudimentary in the Ming Dynasty, it had largely taken shape by the mid-Qing Dynasty.	2	The periodization of Guangzhou's ancient shipping history and the characteristics of each era
	The renowned Western historian Arnold Toynbee regarded the transportation system as the primary organization essential for the survival of a unified nation.	2	The relationship between water transport, political governance, and socio-economics
Qin Dynasty	When Qin Shi Huang expanded into Lingnan and implemented the commandery-county system, all administrative seats were established at strategic locations accessible by waterways. The purpose was to leverage natural waterways for effective control over the governed regions.	2	The relationship between water transport, political governance, and socio-economics
Song Dynasty	Northern scholars and commoners migrated southward in groups, sometimes entire clans relocating.	2	The relationship between water transport, political governance, and socio-economics
Ming Dynasty	The pace of water conservancy projects and land reclamation accelerated, and commercial agriculture began to emerge. Local specialties were transported to markets via the delta's river network. From the mid-Ming period onward, stimulated by market forces—especially after Cantonese merchants opened the Manila silk market, connecting with the Pacific Silk Road to Mexico established by Spanish trade…	2	The relationship between water transport, political governance, and socio-economics
Qing Dynasty	Following the provisions of the Sino-British treaty, Shantou (originally designated as Chaozhou in the treaty but later changed) was opened as a trading port. Capitalist nations exploited its latent water transport advantages, using it as a base to dump goods and plunder Chinese raw materials.	4	The relationship between water transport, political governance, and socio-economics
Ming Dynasty	After the Ming Dynasty was established, during household registration, Foshan Village and its surrounding fifteen villages were combined into Foshan Fort and organized into eight administrative units (li). This arrangement under the li-jia system indicates it had not yet developed into a town. During the Zhengtong and Jingtai eras, Foshan began to emerge, boasting 'over 3,000 households.'	4	The relationship between water transport, political governance, and socio-economics
Ming Dynasty	As the Guanyao Yong waterway became increasingly silted and impassable, traffic shifted to the Foshan Yong. Foshan's importance grew accordingly.		The relationship between water transport, political governance, and socio-economics
Qing Dynasty	Li Zhenzhu noted in his book: The Qing government mandated that raw iron from Guangzhou, Nanxiong, Shaozhou, Huizhou, Luoding, Lianzhou, and Huaiji must be transported to Foshan for processing.		The relationship between water transport, political governance, and socio-economics
Qing Dynasty	"From afar came the sea vessels of Gaozhou, Lianzhou, Qiongzhou, and Leizhou, while nearby were the local boats of Nanhai, Shunde, Xiangshan, Xinning, Enping, and Kaiping—all bustling back and forth, reaching peak prosperity during the Qianlong and Jiaqing eras."	2	The relationship between water transport, political governance, and socio-economics
Modern era	Chaozhou's economic centrality was eventually replaced by Shantou. Initially, Chaozhou, and later Shantou, served as the hub for the inflow and outflow of goods within and beyond the region.	1	The relationship between water transport, political governance, and socio-economics
Modern era	Shantou also functioned as a cross-regional transit center for goods, owing to its strategic location along the southeastern coastal shipping routes.	1	The relationship between water transport, political governance, and socio-economics
Xia Dynasty	The 'Four Directions Tribute Order' stipulated: 'From the due south... it is requested that tribute be offered in the form of pearls, tortoiseshell, ivory, rhinoceros horn, kingfisher feathers, cranes, and short-legged dogs.'	4	The impact and consequences of the closed-door and maritime prohibition policies on water transport
	Liu An's book 'Huainanzi' states that Qin Shi Huang's pursuit of 'rhinoceros horns, ivory, kingfisher feathers, and pearls from Yue' was one of the reasons for his strategic expansion into Lingnan. From this, it can also be inferred that during the Warring States period, the influence of the Chu State may have extended to the northern coast of the South China Sea, or at least engaged in trade wit…	2	The impact and consequences of the closed-door and maritime prohibition policies on water transport
	In 'Records of the Grand Historian: Biographies of Merchants,' Sima Qian listed 19 major cities of the early Han Dynasty, with Guangzhou and eight others being the most important. He noted: 'Panyu is also a major metropolis, a hub for pearls, rhinoceros horns, tortoiseshell, and exotic fruits and textiles.' This shows that Guangzhou had already become a distribution center for rare treasures from…	2	The impact and consequences of the closed-door and maritime prohibition policies on water transport
Han Dynasty	According to this record, starting from Emperor Wu of Han's reign, government-sponsored ships, led by interpreters, set sail from Xuwen to 'trade for luminous pearls, colored glass, and other exotic stones and curiosities.' Maritime trade flourished during the Wu, Jin, and Southern Dynasties and reached its peak in the Tang Dynasty, thanks to the open policy of free foreign trade established by t…	4	The impact and consequences of the closed-door and maritime prohibition policies on water transport
Ming Dynasty	The founder of the Ming Dynasty, Zhu Yuanzhang, made a misguided decision. He abandoned the previous dynasty's policy of free overseas trade and implemented a closed-door and maritime prohibition policy, along with a defensive coastal military system. He decreed that 'coastal residents are forbidden to sail privately.'	4	The impact and consequences of the closed-door and maritime prohibition policies on water transport
Ming Dynasty	It was stipulated that those who 'unauthorizedly build large ships with more than two masts, carry prohibited goods overseas, or trade with foreign countries' would 'be beheaded as a warning, and their families exiled to the frontier for military service.'	4	The impact and consequences of the closed-door and maritime prohibition policies on water transport
Ming Dynasty	As Ming scholar Huo Yuxia of the South China Sea observed: 'If one cannot sail the seas, then one does not build large ships.'	2	The impact and consequences of the closed-door and maritime prohibition policies on water transport
Ming Dynasty	Zhu Yuanzhang believed that China had no need for foreign goods, while foreign countries depended on China. However, the fundamental purpose of this policy remained unchanged. By severing ties with countries beyond the South China Sea, the Ming Dynasty became increasingly ignorant of overseas affairs.	4	The impact and consequences of the closed-door and maritime prohibition policies on water transport
Ming Dynasty	The maritime trade situation in the South China Sea gradually developed in a direction unfavorable to the Ming Empire.		The impact and consequences of the closed-door and maritime prohibition policies on water transport
Qing Dynasty	After the Portuguese and Spanish opened the East-West sea routes, Western colonialists followed one after another to the East. In the South Sea Islands, the arriving Western colonizers began carving out territories.	2	The impact and consequences of the closed-door and maritime prohibition policies on water transport
Ming Dynasty	Portugal's illegal occupation of Macau in the 32nd year of the Jiajing era (1553) further emboldened their ambitions.	2	The impact and consequences of the closed-door and maritime prohibition policies on water transport
Ming Dynasty	After the Western colonizers began revealing their aggressive intentions, coupled with conflicts between Japanese envoys Song Suqing and Zong She over the status of legitimate tribute missions, which caused chaos around Ningbo, and the coastal activities of 'pirates' from Fujian and Guangdong under the banner of Japanese pirates, the Ming Dynasty strengthened its coastal defense and increased mar…	3	The impact and consequences of the closed-door and maritime prohibition policies on water transport
Qing Dynasty	The closed-door and maritime prohibition policies persisted, becoming especially stringent in the early Qing Dynasty.	4	The impact and consequences of the closed-door and maritime prohibition policies on water transport
Qing Dynasty	The establishment of the Guangdong Customs, Jiang Customs, Fujian Customs, and Zhejiang Customs marked the beginning of open-sea trade, signifying the end of the maritime trade system and the establishment of the customs system. However, in practice, various restrictions were still imposed on maritime trade, with some activities strictly prohibited.	4	The impact and consequences of the closed-door and maritime prohibition policies on water transport
Qing Dynasty	Guangzhou was designated as the sole port for foreign trade, which was limited to transactions conducted through licensed merchants under the Cohong system, where the Thirteen Hongs of Guangzhou monopolized import and export trade. Foreign merchants were also subject to numerous restrictions and surveillance. Private出海 (overseas voyages) by merchants were strictly forbidden, as was residing abroa…	4	The impact and consequences of the closed-door and maritime prohibition policies on water transport
Qing Dynasty	"South of the Jiuyi Mountains, land activities are few, while water activities abound. Thus, the people wear their hair loose and tattoo their bodies to resemble scaled creatures; they don short skirts without trousers for ease in wading and swimming, and roll up their sleeves for convenience in rowing boats."		Maritime Activities in Guangdong from the Pre-Qin to the Song-Yuan Periods	Early Waterborne Activities of the Yue People in Ancient Guangdong
Modern era	Six Eastern Han-era dugout canoes unearthed in Shining Village, Changqi, Huazhou, were crafted using fire and hollowing techniques, indicating the延续 (continuation) of primitive manufacturing methods into the Han Dynasty.	2	Maritime Activities in Guangdong from the Pre-Qin to the Song-Yuan Periods	Early Waterborne Activities of the Yue People in Ancient Guangdong
Modern era	In his article 'A Preliminary Study on the Origins of the Xi'ou People' (Academic Research, Issue 1, 1978), Liang Zhaotao noted that a bronze drum excavated from a Western Han tomb in Luobowan, Guixian County, Guangxi, in 1976, featured depictions of double-hulled boats. These designs closely resemble the double-hulled canoes used by Pacific Island clans, such as those in Tonga and Samoa.	2	Maritime Activities in Guangdong from the Pre-Qin to the Song-Yuan Periods	Early Waterborne Activities of the Yue People in Ancient Guangdong
Spring and Autumn Period	After 23 years of political reforms in the Chu State, its power grew steadily. It pacified the Baiyue tribes and expanded its territory to southern Jiangxi and the Cangwu region between Hunan and Guangxi. Chu focused on establishing its southern center in Changsha.		Maritime Activities in Guangdong from the Pre-Qin to the Song-Yuan Periods	Early Waterborne Activities of the Yue People in Ancient Guangdong
Han Dynasty	Following the rebellion led by Lü Jia, the prime minister of Nanyue, Emperor Wu of Han dispatched a fleet of 100,000 ships to quell Nanyue. Thereafter, the Lingnan region came under direct rule of the Han Dynasty, an unprecedentedly powerful empire.	4	Maritime Activities in Guangdong from the Pre-Qin to the Song-Yuan Periods	Early Waterborne Activities of the Yue People in Ancient Guangdong
Han Dynasty	"With the rise of the Han Dynasty, the realm was unified. Barriers were lifted, and prohibitions on mountains and marshes were relaxed, allowing wealthy merchants to travel freely across the land, ensuring the smooth exchange of goods."		Maritime Activities in Guangdong from the Pre-Qin to the Song-Yuan Periods	The Development of Maritime Shipping in Guangdong during the Qin, Han, Wu, Jin, and Southern Dynasties	The Early Development of Maritime Transport and the Emergence of Ports like Hepu, Xuwen, and Panyu	The Early Development of Maritime Transport and the Emergence of Ports like Hepu, Xuwen, and Panyu
Han Dynasty	"From the Rinan frontier (near present-day Hue, Vietnam), Xuwen (in today's Leizhou Peninsula, Guangdong), and Hepu (north of Beihai, Guangxi), a five-month voyage reaches the Kingdom of Duyuan. Another four-month voyage leads to the Kingdom of Yilumo, followed by a twenty-day journey to the Kingdom of Chenli. After a ten-day overland trek, one arrives at the Kingdom of Fugandulu. From there, a t…		Maritime Activities in Guangdong from the Pre-Qin to the Song-Yuan Periods	The Development of Maritime Shipping in Guangdong during the Qin, Han, Wu, Jin, and Southern Dynasties	The Early Development of Maritime Transport and the Emergence of Ports like Hepu, Xuwen, and Panyu	The Early Development of Maritime Transport and the Emergence of Ports like Hepu, Xuwen, and Panyu
	"Barbarian merchant ships transported and delivered them."		Maritime Activities in Guangdong from the Pre-Qin to the Song-Yuan Periods	The Development of Maritime Shipping in Guangdong during the Qin, Han, Wu, Jin, and Southern Dynasties	The Early Development of Maritime Transport and the Emergence of Ports like Hepu, Xuwen, and Panyu	The Early Development of Maritime Transport and the Emergence of Ports like Hepu, Xuwen, and Panyu
Han Dynasty	When Nanyue rebelled, Yushan submitted a request to lead 8,000 soldiers aboard warships to attack Lü Jia and others. However, upon reaching Jieyang, he used rough seas as an excuse to halt the advance, remaining ambiguous and secretly aiding Nanyue.		Maritime Activities in Guangdong from the Pre-Qin to the Song-Yuan Periods	The Development of Maritime Shipping in Guangdong during the Qin, Han, Wu, Jin, and Southern Dynasties	The Early Development of Maritime Transport and the Emergence of Ports like Hepu, Xuwen, and Panyu	The Early Development of Maritime Transport and the Emergence of Ports like Hepu, Xuwen, and Panyu
Han Dynasty	During the late Han Dynasty, officials Huan Ye and Yuan Zhong fled by boat from Kuaiji (modern-day Zhejiang) to Jiaozhi to escape the chaos caused by peasant uprisings and warlords fighting among themselves.	3	Maritime Activities in Guangdong from the Pre-Qin to the Song-Yuan Periods	The Development of Maritime Shipping in Guangdong during the Qin, Han, Wu, Jin, and Southern Dynasties	The Early Development of Maritime Transport and the Emergence of Ports like Hepu, Xuwen, and Panyu	The Early Development of Maritime Transport and the Emergence of Ports like Hepu, Xuwen, and Panyu
Han Dynasty	"(During the late Han Dynasty, Jing followed Wang Lang, the governor of Kuaiji.) When Sun Ce crossed the river eastward, they all fled to Jiaozhou... Jing wrote to Lord Cao (i.e., Cao Cao): '...Kuaiji has fallen, Jingxing has lost its foothold, and the three rivers and five lakes have all become enemy territory. In dire straits with no one to turn to, I, along with Yuan Pei, Deng Zixiao, and othe…	3	Maritime Activities in Guangdong from the Pre-Qin to the Song-Yuan Periods	The Development of Maritime Shipping in Guangdong during the Qin, Han, Wu, Jin, and Southern Dynasties	The Early Development of Maritime Transport and the Emergence of Ports like Hepu, Xuwen, and Panyu	The Early Development of Maritime Transport and the Emergence of Ports like Hepu, Xuwen, and Panyu
	"At the time, the eastern regions imposed heavy taxes and labor duties, so many commoners took the sea route to Guangzhou." This reveals that despite its dangers, the maritime route from the southeastern coast to Guangzhou and Jiaozhi remained in use from the Han Dynasty through the Southern Dynasties.	2	Maritime Activities in Guangdong from the Pre-Qin to the Song-Yuan Periods	The Development of Maritime Shipping in Guangdong during the Qin, Han, Wu, Jin, and Southern Dynasties	The Early Development of Maritime Transport and the Emergence of Ports like Hepu, Xuwen, and Panyu	The Early Development of Maritime Transport and the Emergence of Ports like Hepu, Xuwen, and Panyu
Tang Dynasty	In his book *Yuanhe Junxian Zhi*, Tang Dynasty scholar Li Jifu recounted the commercial trade scene in Xuwen during the Han Dynasty: "The Han established left and right Hou officials seven li south of Xuwen County, where goods were stockpiled to meet demand and facilitate profitable trade. Hence the saying: 'If you wish to escape poverty, go to Xuwen.'" This realistically reflects the prosperity …	1	Maritime Activities in Guangdong from the Pre-Qin to the Song-Yuan Periods	The Development of Maritime Shipping in Guangdong during the Qin, Han, Wu, Jin, and Southern Dynasties	The Early Development of Maritime Transport and the Emergence of Ports like Hepu, Xuwen, and Panyu	The Early Development of Maritime Transport and the Emergence of Ports like Hepu, Xuwen, and Panyu
Modern era	Archaeological excavations in Xuwen have uncovered multiple Han Dynasty sites and burial grounds. In addition to daily utensils, imported ornaments such as amber beads, crystal beads, glass beads, and sandalwood beads have been discovered, offering a glimpse into the thriving foreign trade of that era.	1	Maritime Activities in Guangdong from the Pre-Qin to the Song-Yuan Periods	The Development of Maritime Shipping in Guangdong during the Qin, Han, Wu, Jin, and Southern Dynasties	The Early Development of Maritime Transport and the Emergence of Ports like Hepu, Xuwen, and Panyu	The Early Development of Maritime Transport and the Emergence of Ports like Hepu, Xuwen, and Panyu
Qin Dynasty	It has been mentioned that when the First Emperor of Qin sent a 500,000-strong army to attack Nanyue, one contingent was stationed in the capital of Panyu.	4	Maritime Activities in Guangdong from the Pre-Qin to the Song-Yuan Periods	The Development of Maritime Shipping in Guangdong during the Qin, Han, Wu, Jin, and Southern Dynasties	The Early Development of Maritime Transport and the Emergence of Ports like Hepu, Xuwen, and Panyu	The Early Development of Maritime Transport and the Emergence of Ports like Hepu, Xuwen, and Panyu
Han Dynasty	"Panyu was also a major commercial hub, a gathering place for pearls, rhinoceros horns, tortoiseshell, and exotic fruits." Among the nineteen major trading cities listed in the book, Panyu was one of them.	1	Maritime Activities in Guangdong from the Pre-Qin to the Song-Yuan Periods	The Development of Maritime Shipping in Guangdong during the Qin, Han, Wu, Jin, and Southern Dynasties	The Early Development of Maritime Transport and the Emergence of Ports like Hepu, Xuwen, and Panyu	The Early Development of Maritime Transport and the Emergence of Ports like Hepu, Xuwen, and Panyu
Han Dynasty	"The land of Yue... being close to the sea, was abundant in rhinoceros horns, ivory, tortoiseshell, pearls, silver, copper, and exotic fruits. Many merchants from the Central Plains grew wealthy trading here. Panyu was one such commercial hub." Compared to *Records of the Grand Historian*, this account adds ivory, silver, and copper to the list of products. The mention of 'being close to the sea'…	1	Maritime Activities in Guangdong from the Pre-Qin to the Song-Yuan Periods	The Development of Maritime Shipping in Guangdong during the Qin, Han, Wu, Jin, and Southern Dynasties	The Early Development of Maritime Transport and the Emergence of Ports like Hepu, Xuwen, and Panyu	The Early Development of Maritime Transport and the Emergence of Ports like Hepu, Xuwen, and Panyu
Han Dynasty	The West River 'entered the sea at Sihui.' During the Han Dynasty, Sihui belonged to Nanhai Commandery, encompassing modern-day Xinhui, Sanshui, Sihui, Guangning, and Huaiji. The phrase 'entered the sea at Sihui' does not refer to the present-day location of Sihui.	2	Maritime Activities in Guangdong from the Pre-Qin to the Song-Yuan Periods	The Development of Maritime Shipping in Guangdong during the Qin, Han, Wu, Jin, and Southern Dynasties	Inland river transport along the Xi River, Huangshui, and Zhenshui during the Western Han Dynasty.	Inland river transport along the Xi River, Huangshui, and Zhenshui during the Western Han Dynasty.
Han Dynasty	During the Eastern Han Dynasty, 'in the second, fifth, and eighth months, the sea tide would rise up to the Two Yu Gorge (now known as Zhongsu Gorge, today's Feilai Gorge), riding the waves back to Wuyang in a single night.' This means that by harnessing the tide, one could reach Guangzhou in a day.	2	Maritime Activities in Guangdong from the Pre-Qin to the Song-Yuan Periods	The Development of Maritime Shipping in Guangdong during the Qin, Han, Wu, Jin, and Southern Dynasties	Inland river transport along the Xi River, Huangshui, and Zhenshui during the Western Han Dynasty.	Inland river transport along the Xi River, Huangshui, and Zhenshui during the Western Han Dynasty.
Han Dynasty	According to Sima Qian's *Records of the Grand Historian: Biographies of the Wealthy*: "Cheng Zheng, a relocated captive from Shandong, also engaged in smelting and traded with the topknot-wearing people. His wealth rivaled that of the Zhuo family, and both resided in Linqiong."		Maritime Activities in Guangdong from the Pre-Qin to the Song-Yuan Periods	The Development of Maritime Shipping in Guangdong during the Qin, Han, Wu, Jin, and Southern Dynasties	Inland river transport along the Xi River, Huangshui, and Zhenshui during the Western Han Dynasty.	Inland river transport along the Xi River, Huangshui, and Zhenshui during the Western Han Dynasty.
Han Dynasty	General Wang Hui of the Han Dynasty attacked Eastern Yue. In retaliation, Eastern Yue killed King Ying. Utilizing his military might, Wang Hui sent Tang Meng, the magistrate of Poyang, to persuade Southern Yue. Southern Yue served Tang Meng a Sichuanese fermented sauce. When Tang Meng asked about its origin, they replied, ‘It comes from the Zangke River to the northwest, which spans several dozen…		Maritime Activities in Guangdong from the Pre-Qin to the Song-Yuan Periods	The Development of Maritime Shipping in Guangdong during the Qin, Han, Wu, Jin, and Southern Dynasties	Inland river transport along the Xi River, Huangshui, and Zhenshui during the Western Han Dynasty.	Inland river transport along the Xi River, Huangshui, and Zhenshui during the Western Han Dynasty.
Han Dynasty	During the Han Dynasty, Guangxin (modern-day Fengkai, Guangdong) was designated as the seat of the Jiaozhou Governor and the capital of Cangwu Commandery. After Emperor Wu of Han pacified Southern Yue, he established Gaoyao County. The following year (the first year of Yuanfeng, 110 BCE), a salt official was appointed at the county seat. Records indicate that at the time, salt officials in Guangd…	4	Maritime Activities in Guangdong from the Pre-Qin to the Song-Yuan Periods	The Development of Maritime Shipping in Guangdong during the Qin, Han, Wu, Jin, and Southern Dynasties	Inland river transport along the Xi River, Huangshui, and Zhenshui during the Western Han Dynasty.	Inland river transport along the Xi River, Huangshui, and Zhenshui during the Western Han Dynasty.
Han Dynasty	Previously, the three counties of Hanya, Zhenyang, and Qujiang were former territories of Yue. Emperor Wu pacified them and placed them under Guiyang Commandery. The people lived deep in mountain valleys, accustomed to their local customs and exempt from land taxes. Some lived as far as a thousand li from the commandery seat. When officials needed to travel, they would conscript locals to man boa…	2	Maritime Activities in Guangdong from the Pre-Qin to the Song-Yuan Periods	The Development of Maritime Shipping in Guangdong during the Qin, Han, Wu, Jin, and Southern Dynasties	Inland river transport along the Xi River, Huangshui, and Zhenshui during the Western Han Dynasty.	Inland river transport along the Xi River, Huangshui, and Zhenshui during the Western Han Dynasty.
Han Dynasty	In the eighth year of Jianchu (83 CE) under Emperor Zhang of Han, Minister of Agriculture Zheng Hong ‘proposed opening the Lingling and Guiyang mountain roads, thereby connecting the remote regions.’ This refers to the construction of the Guiyang mountain road, also known as the Qitian Ridge path, which undoubtedly enhanced water transport along the North River.	4	Maritime Activities in Guangdong from the Pre-Qin to the Song-Yuan Periods	The Development of Maritime Shipping in Guangdong during the Qin, Han, Wu, Jin, and Southern Dynasties	Inland river transport along the Xi River, Huangshui, and Zhenshui during the Western Han Dynasty.	Inland river transport along the Xi River, Huangshui, and Zhenshui during the Western Han Dynasty.
	The commandery also bordered the South Sea, attracting merchants and travelers. From Baoting to Qujiang, all relied on this waterway. … (After the construction), the small streams were straightened, and the main road became passable, enabling trade in cloth and silk to flourish.	2	Maritime Activities in Guangdong from the Pre-Qin to the Song-Yuan Periods	The Development of Maritime Shipping in Guangdong during the Qin, Han, Wu, Jin, and Southern Dynasties	Inland river transport along the Xi River, Huangshui, and Zhenshui during the Western Han Dynasty.	Inland river transport along the Xi River, Huangshui, and Zhenshui during the Western Han Dynasty.
Spring and Autumn Period	A fellow villager who had returned from Zhongsu visited Xie An, who asked about his earnings. The villager replied, ‘I have 50,000 palm-leaf fans.’		Maritime Activities in Guangdong from the Pre-Qin to the Song-Yuan Periods	The Development of Maritime Shipping in Guangdong during the Qin, Han, Wu, Jin, and Southern Dynasties	Inland river transport along the Xi River, Huangshui, and Zhenshui during the Western Han Dynasty.	Inland river transport along the Xi River, Huangshui, and Zhenshui during the Western Han Dynasty.
	Su Shi noted in his writings: ‘From the late Han Dynasty to the Five Dynasties, many people fleeing chaos in the Central Plains settled here (referring to Hainan Island).’	3	Maritime Activities in Guangdong from the Pre-Qin to the Song-Yuan Periods	The Development of Maritime Shipping in Guangdong during the Qin, Han, Wu, Jin, and Southern Dynasties	Inland river transport along the Xi River, Huangshui, and Zhenshui during the Western Han Dynasty.	Inland river transport along the Xi River, Huangshui, and Zhenshui during the Western Han Dynasty.
Ming Dynasty	Qiu Jun, a native of Qiongshan in Hainan during the Ming Dynasty, also wrote in his ‘Ode to the Strange Land of the Southern Sea’: ‘After the Wei and Jin dynasties, as turmoil plagued the Central Plains, families of scholars and officials, whether as officials, merchants, migrants, or soldiers, increasingly gathered here.’		Maritime Activities in Guangdong from the Pre-Qin to the Song-Yuan Periods	The Development of Maritime Shipping in Guangdong during the Qin, Han, Wu, Jin, and Southern Dynasties	Inland river transport along the Xi River, Huangshui, and Zhenshui during the Western Han Dynasty.	Inland river transport along the Xi River, Huangshui, and Zhenshui during the Western Han Dynasty.
Jin Dynasty	In Guangdong, new commanderies such as Xinhui, Xinning, Dongguan, Yi’an, and Jinkang, along with 22 counties including Huaihua and Bao’an, were established in the basins of the East River, West River, North River, and Han River. This reflects population growth and socio-economic development driven by migrants settling along these rivers. Clearly, ancient water transport served as a medium for spr…	1	Maritime Activities in Guangdong from the Pre-Qin to the Song-Yuan Periods	The Development of Maritime Shipping in Guangdong during the Qin, Han, Wu, Jin, and Southern Dynasties	Inland river transport along the Xi River, Huangshui, and Zhenshui during the Western Han Dynasty.	Inland river transport along the Xi River, Huangshui, and Zhenshui during the Western Han Dynasty.
Han Dynasty	Sun Quan sent Bu Zhi, the governor of Poyang, to serve as the governor of Jiaozhou. Upon arriving in Panyu, Bu Zhi climbed high and gazed afar, ‘beholding the vastness of the great sea and the fertility of the plains, and exclaimed, “This is truly a fertile island, fit to be a capital.”’	2	Maritime Activities in Guangdong from the Pre-Qin to the Song-Yuan Periods	The Development of Maritime Shipping in Guangdong during the Qin, Han, Wu, Jin, and Southern Dynasties	As the foremost hub of maritime trade, the port of Guangzhou.	As the foremost hub of maritime trade, the port of Guangzhou.
Han Dynasty	Bu Zhi then moved the seat of Jiaozhou from Guangxin (modern-day Fengkai, Guangdong) to Panyu, restored the old capital of Southern Yue, and ‘expanded the city northward to broaden its territory.’ The political center of Lingnan returned to Panyu, undoubtedly elevating its status as a port.	2	Maritime Activities in Guangdong from the Pre-Qin to the Song-Yuan Periods	The Development of Maritime Shipping in Guangdong during the Qin, Han, Wu, Jin, and Southern Dynasties	As the foremost hub of maritime trade, the port of Guangzhou.	As the foremost hub of maritime trade, the port of Guangzhou.
Spring and Autumn Period	The Sun Wu regime decided to designate the area north of Hepu as Guangzhou, marking the origin of the name 'Guangzhou,' which has persisted to this day, while the area south of Hepu was designated as Jiaozhou. Sun Quan's initial intent in dividing Jiaozhou and Guangzhou was to strengthen the development and control of the Lingnan region, but objectively, it had a profound impact on the growth of …	4	Maritime Activities in Guangdong from the Pre-Qin to the Song-Yuan Periods	The Development of Maritime Shipping in Guangdong during the Qin, Han, Wu, Jin, and Southern Dynasties	As the foremost hub of maritime trade, the port of Guangzhou.	As the foremost hub of maritime trade, the port of Guangzhou.
	Zuo Si's 'Ode to the Capital of Wu' states: 'Boatmen and oarsmen are selected from Min and Fan.' Fan refers to Panyu. This not only reflects the high skill of Guangdong sailors but also indicates the Eastern Wu's attention to Guangdong's water transport.	5	Maritime Activities in Guangdong from the Pre-Qin to the Song-Yuan Periods	The Development of Maritime Shipping in Guangdong during the Qin, Han, Wu, Jin, and Southern Dynasties	As the foremost hub of maritime trade, the port of Guangzhou.	As the foremost hub of maritime trade, the port of Guangzhou.
Han Dynasty	As a maritime trade port, Guangzhou had even broader connections with countries across the seas. At the time, merchants from Funan (modern-day Cambodia) frequently came to Guangzhou for trade.		Maritime Activities in Guangdong from the Pre-Qin to the Song-Yuan Periods	The Development of Maritime Shipping in Guangdong during the Qin, Han, Wu, Jin, and Southern Dynasties	As the foremost hub of maritime trade, the port of Guangzhou.	As the foremost hub of maritime trade, the port of Guangzhou.
	Records state: 'The King of Funan, surnamed Qiao Chenru and named Sheyebamo, sent merchants with goods to Guangzhou.' Merchandise from other南洋 nations also gathered in Guangzhou. During this period, historical accounts frequently mention direct maritime arrivals in Guangzhou from as far as India, Africa, and the Mediterranean coast.	2	Maritime Activities in Guangdong from the Pre-Qin to the Song-Yuan Periods	The Development of Maritime Shipping in Guangdong during the Qin, Han, Wu, Jin, and Southern Dynasties	As the foremost hub of maritime trade, the port of Guangzhou.	As the foremost hub of maritime trade, the port of Guangzhou.
Qin Dynasty	When the King of Daqin (the Roman Empire) sent envoys by sea to China, they passed through Guangzhou before proceeding to the capital, Luoyang.	2	Maritime Activities in Guangdong from the Pre-Qin to the Song-Yuan Periods	The Development of Maritime Shipping in Guangdong during the Qin, Han, Wu, Jin, and Southern Dynasties	As the foremost hub of maritime trade, the port of Guangzhou.	As the foremost hub of maritime trade, the port of Guangzhou.
Warring States period	In the eighth year of the Yixi era of Emperor An of Jin (412 AD), he returned by ship from the Lion Country (modern-day Sri Lanka). The voyage was divided into two segments: one from Sri Lanka to Java, and another from Java to Guangzhou. The first segment took about three months, while the second took around fifty days. Although he was blown off course by a typhoon and landed in Qingzhou (modern-…	2	Maritime Activities in Guangdong from the Pre-Qin to the Song-Yuan Periods	The Development of Maritime Shipping in Guangdong during the Qin, Han, Wu, Jin, and Southern Dynasties	As the foremost hub of maritime trade, the port of Guangzhou.	As the foremost hub of maritime trade, the port of Guangzhou.
	Feng Chengjun's 'History of China's Maritime Communications with the South Seas'考证, there were about ten individuals.		Maritime Activities in Guangdong from the Pre-Qin to the Song-Yuan Periods	The Development of Maritime Shipping in Guangdong during the Qin, Han, Wu, Jin, and Southern Dynasties	As the foremost hub of maritime trade, the port of Guangzhou.	As the foremost hub of maritime trade, the port of Guangzhou.
Warring States period	He gathered twenty-five like-minded individuals to travel far to Tianzhu (modern-day India) and later returned by ship from South India to Guangzhou.		Maritime Activities in Guangdong from the Pre-Qin to the Song-Yuan Periods	The Development of Maritime Shipping in Guangdong during the Qin, Han, Wu, Jin, and Southern Dynasties	As the foremost hub of maritime trade, the port of Guangzhou.	As the foremost hub of maritime trade, the port of Guangzhou.
Warring States period	During the reign of Emperor Wen of Song (424–453 AD), the Indian monk Guṇavarman was invited to China to preach. He traveled from the port of Zhubo (Java) on an Indian merchant's ship directly to Guangzhou. Other monks, such as Guṇabhadra, Guṇarata, the Kapiśa monk Dharmayaśas, and the Indian monk Bodhidharma, also came to Guangzhou via the South China Sea. The Southern Dynasties' fervent Buddhis…	2	Maritime Activities in Guangdong from the Pre-Qin to the Song-Yuan Periods	The Development of Maritime Shipping in Guangdong during the Qin, Han, Wu, Jin, and Southern Dynasties	As the foremost hub of maritime trade, the port of Guangzhou.	As the foremost hub of maritime trade, the port of Guangzhou.
	Records state: 'Guangzhou borders the sea and was historically prosperous. When foreign ships arrived, they were often exploited by local officials, so only a few came each year. After Li arrived, he took nothing, and over ten ships came annually.'		Maritime Activities in Guangdong from the Pre-Qin to the Song-Yuan Periods	The Development of Maritime Shipping in Guangdong during the Qin, Han, Wu, Jin, and Southern Dynasties	As the foremost hub of maritime trade, the port of Guangzhou.	As the foremost hub of maritime trade, the port of Guangzhou.
	'Rare treasures from all directions are unparalleled here, hidden in mountains and waters, with dazzling jewels. Merchant ships arrive from afar, bringing goods to the southern regions. Thus, Jiaozhou and Guangzhou grew wealthy, and goods accumulated in the imperial treasury.'	2	Maritime Activities in Guangdong from the Pre-Qin to the Song-Yuan Periods	The Development of Maritime Shipping in Guangdong during the Qin, Han, Wu, Jin, and Southern Dynasties	As the foremost hub of maritime trade, the port of Guangzhou.	As the foremost hub of maritime trade, the port of Guangzhou.
	'Guangzhou is surrounded by mountains and sea, a source of rare treasures. A single chest of its goods could sustain generations.'	2	Maritime Activities in Guangdong from the Pre-Qin to the Song-Yuan Periods	The Development of Maritime Shipping in Guangdong during the Qin, Han, Wu, Jin, and Southern Dynasties	As the foremost hub of maritime trade, the port of Guangzhou.	As the foremost hub of maritime trade, the port of Guangzhou.
	'(Emperor Qin Shi Huang) coveted the rhinoceros horns, elephant tusks, jadeite, and pearls of Yue. He thus ordered General Tu Ju to mobilize 500,000 soldiers into five armies: one to block the镡城 Pass, one to guard the Jiuyi要塞, one to occupy Panyu, one to defend the Nanye border, and one to station at the余干 River. Three armies remained armed without respite, while Supervisor Lu was tasked with bui…	5	Maritime Activities in Guangdong from the Pre-Qin to the Song-Yuan Periods	The Development of Maritime Shipping in Guangdong during the Qin, Han, Wu, Jin, and Southern Dynasties	Water transport for military purposes	Water transport for military purposes
Han Dynasty	In the autumn, Emperor Wu of Han 'ordered 100,000 troops from the Yue people (surrendered generals of Nanyue) and the naval forces south of the Yangtze and Huai rivers to launch an expedition against them.'	4	Maritime Activities in Guangdong from the Pre-Qin to the Song-Yuan Periods	The Development of Maritime Shipping in Guangdong during the Qin, Han, Wu, Jin, and Southern Dynasties	Water transport for military purposes	Water transport for military purposes
	It is recorded: 'In the autumn of the fifth year of the Yuanding era (112 BC), Lu Bode, the Commandant of the Guards, was appointed General Fubo and set out from Guiyang, descending the Huangshui River; Yang Pu, the Chief Commandant of the Nobles, was appointed General Louchuan and set out from Yuzhang, descending the Hengpu River; two former Yue lords who had submitted to Han authority were appo…	3	Maritime Activities in Guangdong from the Pre-Qin to the Song-Yuan Periods	The Development of Maritime Shipping in Guangdong during the Qin, Han, Wu, Jin, and Southern Dynasties	Water transport for military purposes	Water transport for military purposes
Han Dynasty	In the early years of the Three Kingdoms, in the 15th year of the Jian'an era (210 AD), Sun Quan dispatched Bu Zhi, the governor of Poyang, to lead a southern expedition. Sailing down the Gui River and then the West River, Bu Zhi first lured and executed Wu Ju, the governor of Cangwu appointed by Liu Biao of Jingzhou. He then prepared 20,000 ships and fought Wu Ju's subordinates Heng Yi and Qian …	4	Maritime Activities in Guangdong from the Pre-Qin to the Song-Yuan Periods	The Development of Maritime Shipping in Guangdong during the Qin, Han, Wu, Jin, and Southern Dynasties	Water transport for military purposes	Water transport for military purposes
Warring States period	'In the autumn of the seventh month, General Nie You and Colonel Lu Kai were sent with 30,000 troops to suppress Zhuya and Dan'er.' Lu Kai once wrote a poem titled 'Sending a Plum Blossom to a Friend at Meiling': 'I send the plum blossom with the courier to my friend at Longtou. In Jiangnan, I have nothing to offer, so I send a branch of spring.'	4	Maritime Activities in Guangdong from the Pre-Qin to the Song-Yuan Periods	The Development of Maritime Shipping in Guangdong during the Qin, Han, Wu, Jin, and Southern Dynasties	Water transport for military purposes	Water transport for military purposes
Warring States period	After five years (404–411 AD) of recuperation, Lu Xun expanded the rebel forces and constructed a military fortress on the southern bank of the Pearl River in Guangzhou (modern-day Henan, Guangzhou). In peacetime, he trained his navy on the Pearl River, while in wartime, he relied on the fortress to defend strategically and control the waterways into Guangzhou. The eight-deck warships built by Lu…	4	Maritime Activities in Guangdong from the Pre-Qin to the Song-Yuan Periods	The Development of Maritime Shipping in Guangdong during the Qin, Han, Wu, Jin, and Southern Dynasties	Water transport for military purposes	Water transport for military purposes
	'The King of Nanyue built a great ship, drowning 3,000 people.' This historical account indicates that as early as the beginning of the Han dynasty, large ships were already being constructed, and the scale of the shipbuilding industry was immense, as evidenced by the '3,000 drowned' in a shipbuilding accident.	4	Maritime Activities in Guangdong from the Pre-Qin to the Song-Yuan Periods	The Development of Maritime Shipping in Guangdong during the Qin, Han, Wu, Jin, and Southern Dynasties	The great development in the construction and navigation technology of ancient wooden sailing ships.	The great development in the construction and navigation technology of ancient wooden sailing ships.
Modern era	In his 1955 book 'The Origins and Culture of the Baiyue,' Mr. Luo Xianglin mentioned discovering images of lou ships (towered ships) on Han dynasty bricks from Guangzhou. Though these were casually carved by craftsmen of the time, they provide a general idea of the ships. According to the depictions, lou ships had low bows and high sterns, with a large cabin at the stern. The left side of the hul…	5	Maritime Activities in Guangdong from the Pre-Qin to the Song-Yuan Periods	The Development of Maritime Shipping in Guangdong during the Qin, Han, Wu, Jin, and Southern Dynasties	The great development in the construction and navigation technology of ancient wooden sailing ships.	The great development in the construction and navigation technology of ancient wooden sailing ships.
Han Dynasty	Guangzhou was one of the centers of lou ship construction. During the Eastern Han dynasty, General Fubo Ma Yuan led an expedition against Jiaozhi with a fleet of over 2,000 ships, fully demonstrating the immense scale of Han dynasty shipbuilding capabilities.	3	Maritime Activities in Guangdong from the Pre-Qin to the Song-Yuan Periods	The Development of Maritime Shipping in Guangdong during the Qin, Han, Wu, Jin, and Southern Dynasties	The great development in the construction and navigation technology of ancient wooden sailing ships.	The great development in the construction and navigation technology of ancient wooden sailing ships.
Qin Dynasty	By the Qin and Han periods, Guangdong's wooden plank ships had evolved from their pre-Qin foundations into relatively mature wooden sailing vessels. The most representative were the large lou ships, which featured multiple decks, complete and advanced equipment like sails, rudders, and anchors, and were capable of large-scale naval battles and long-distance voyages. The shipbuilding industry and …	4	Maritime Activities in Guangdong from the Pre-Qin to the Song-Yuan Periods	The Development of Maritime Shipping in Guangdong during the Qin, Han, Wu, Jin, and Southern Dynasties	The great development in the construction and navigation technology of ancient wooden sailing ships.	The great development in the construction and navigation technology of ancient wooden sailing ships.
Qin Dynasty	In terms of navigation technology, the Qin and Han periods also achieved a high level of sophistication. Ships relied on seasonal winds and employed celestial navigation techniques for ocean crossings.	2	Maritime Activities in Guangdong from the Pre-Qin to the Song-Yuan Periods	The Development of Maritime Shipping in Guangdong during the Qin, Han, Wu, Jin, and Southern Dynasties	The great development in the construction and navigation technology of ancient wooden sailing ships.	The great development in the construction and navigation technology of ancient wooden sailing ships.
	"The country (author's note: referring to ancient Rome) lies west of the sea, hence it is commonly called 'Hai Xi' (West of the Sea). A river (the Nile) originates from this country, and further west lies a great sea (the Mediterranean). West of the sea is the city of Chisan (modern-day Alexandria)."	2	Maritime Activities in Guangdong from the Pre-Qin to the Song-Yuan Periods	Water Transport in Guangzhou Driven by Overseas Trade During the Sui and Tang Dynasties	The Formation of the Maritime Silk Road and the Establishment of the Guangzhou Maritime Trade Bureau	The Formation of the Maritime Silk Road and the Establishment of the Guangzhou Maritime Trade Bureau
	In the second year of Wu Huanglong (230 AD), the large ship used by the envoy sent by Sun Quan to Taiwan, as recorded in Zhu Ying's 'Nan Zhou Yi Wu Zhi,' was 'over twenty zhang in length, rising two to three zhang above the water, appearing like a pavilion pathway. It could carry six to seven hundred people and over ten thousand hu of cargo, with four sails adjusted according to the ship's size.'	5	Maritime Activities in Guangdong from the Pre-Qin to the Song-Yuan Periods	Water Transport in Guangzhou Driven by Overseas Trade During the Sui and Tang Dynasties	The Formation of the Maritime Silk Road and the Establishment of the Guangzhou Maritime Trade Bureau	The Formation of the Maritime Silk Road and the Establishment of the Guangzhou Maritime Trade Bureau
Jin Dynasty	During the Wu, Jin, and Southern Dynasties, both shipbuilding and navigation technology advanced on the foundation of the Han Dynasty.		Maritime Activities in Guangdong from the Pre-Qin to the Song-Yuan Periods	Water Transport in Guangzhou Driven by Overseas Trade During the Sui and Tang Dynasties	The Formation of the Maritime Silk Road and the Establishment of the Guangzhou Maritime Trade Bureau	The Formation of the Maritime Silk Road and the Establishment of the Guangzhou Maritime Trade Bureau
Sui Dynasty	Emperor Yang of Sui once dispatched Chang Jun, the Director of State Farms, and Wang Junzheng, the Director of the Yu Ministry, as envoys to the Kingdom of Chitu (northern Malay Peninsula).	4	Maritime Activities in Guangdong from the Pre-Qin to the Song-Yuan Periods	Water Transport in Guangzhou Driven by Overseas Trade During the Sui and Tang Dynasties	The Formation of the Maritime Silk Road and the Establishment of the Guangzhou Maritime Trade Bureau	The Formation of the Maritime Silk Road and the Establishment of the Guangzhou Maritime Trade Bureau
Tang Dynasty	The successive fall of Longyou and Hexi to the Tibetans, coupled with the outbreak of the An-Shi Rebellion, greatly weakened the Tang court's control over the Western Regions. The traditional Silk Road to Central Asia was frequently obstructed, forcing foreign trade to rely increasingly on maritime routes. Shipbuilding in the Tang Dynasty also saw further progress, with vessels becoming sturdier …	4	Maritime Activities in Guangdong from the Pre-Qin to the Song-Yuan Periods	Water Transport in Guangzhou Driven by Overseas Trade During the Sui and Tang Dynasties	The Formation of the Maritime Silk Road and the Establishment of the Guangzhou Maritime Trade Bureau	The Formation of the Maritime Silk Road and the Establishment of the Guangzhou Maritime Trade Bureau
Tang Dynasty	Jia Dan of the Tang Dynasty, in his 'Guangzhou Maritime Route to Foreign Lands,' designated the route from Guangzhou to the port of Basra as the Eastern Route. The Eastern Route roughly included coastal strongholds in modern-day Vietnam, Malaysia, Indonesia, Sri Lanka, India, Pakistan, and Iraq. The coastal areas of the Arabian Peninsula, including the Gulf of Aden and the Red Sea route, were ref…	2	Maritime Activities in Guangdong from the Pre-Qin to the Song-Yuan Periods	Water Transport in Guangzhou Driven by Overseas Trade During the Sui and Tang Dynasties	The Formation of the Maritime Silk Road and the Establishment of the Guangzhou Maritime Trade Bureau	The Formation of the Maritime Silk Road and the Establishment of the Guangzhou Maritime Trade Bureau
Tang Dynasty	From the port of Guangzhou, there were also routes to Japan and Korea. Prince Takakura Shinnyo of Japan, who came to China for diplomatic visits, returned to his country via this route from Guangzhou in the seventh year of Tang Xiantong (866 AD).	2	Maritime Activities in Guangdong from the Pre-Qin to the Song-Yuan Periods	Water Transport in Guangzhou Driven by Overseas Trade During the Sui and Tang Dynasties	The Formation of the Maritime Silk Road and the Establishment of the Guangzhou Maritime Trade Bureau	The Formation of the Maritime Silk Road and the Establishment of the Guangzhou Maritime Trade Bureau
Tang Dynasty	According to 'Ce Fu Yuan Gui,' Volume 546: 'In the second year of Kaiyuan (714 AD), Liu Ze served as Palace Attendant Censor and Supervisor of Selections in Lingnan. At that time, the Maritime Trade Commissioner, Right Guard General Zhou Qingli, along with Persian monks such as Jilie, extensively produced exotic and ingenious artifacts to present to the court.'		Maritime Activities in Guangdong from the Pre-Qin to the Song-Yuan Periods	Water Transport in Guangzhou Driven by Overseas Trade During the Sui and Tang Dynasties	The Formation of the Maritime Silk Road and the Establishment of the Guangzhou Maritime Trade Bureau	The Formation of the Maritime Silk Road and the Establishment of the Guangzhou Maritime Trade Bureau
	Li Zhao's 'Supplement to the History of the Tang Dynasty' noted: 'The Maritime Trade Commissioner registers the names and quantities of goods, collects harbor fees, and prohibits the trade of rare treasures. Some foreign merchants were imprisoned for fraud.'		Maritime Activities in Guangdong from the Pre-Qin to the Song-Yuan Periods	Water Transport in Guangzhou Driven by Overseas Trade During the Sui and Tang Dynasties	The Formation of the Maritime Silk Road and the Establishment of the Guangzhou Maritime Trade Bureau	The Formation of the Maritime Silk Road and the Establishment of the Guangzhou Maritime Trade Bureau
Yuan Dynasty	In the first year of Wu Zetian's Guangzhai era (684 AD), foreign merchants collectively rose in anger and killed Luo Yuanrui, the Governor of Guangzhou. However, the Tang Dynasty remained unwavering in its commitment to open policies.	4	Maritime Activities in Guangdong from the Pre-Qin to the Song-Yuan Periods	Water Transport in Guangzhou Driven by Overseas Trade During the Sui and Tang Dynasties	The Formation of the Maritime Silk Road and the Establishment of the Guangzhou Maritime Trade Bureau	The Formation of the Maritime Silk Road and the Establishment of the Guangzhou Maritime Trade Bureau
Tang Dynasty	In the imperial edict titled 'Voice of Virtue Upon Recovery from Illness' issued by Emperor Wenzong, it stated: 'The foreign ships from Lingnan originally came out of admiration for our culture, and thus should be treated with benevolence and kindness to win their gratitude and joy. However, it has been heard that in recent years, local officials have excessively pursued exactions, causing grieva…	4	Maritime Activities in Guangdong from the Pre-Qin to the Song-Yuan Periods	Water Transport in Guangzhou Driven by Overseas Trade During the Sui and Tang Dynasties	The Formation of the Maritime Silk Road and the Establishment of the Guangzhou Maritime Trade Bureau	The Formation of the Maritime Silk Road and the Establishment of the Guangzhou Maritime Trade Bureau
Sui Dynasty	During the mid-Kaihuang era (581–604 AD) of the Sui Dynasty, the Nanhai Temple, commonly known as the Bolo Temple, was built there. Maritime merchants would first offer sacrifices at the temple before setting sail. Inland waterways such as Shimen, Datong, and Baitian served as outer ports for merchant ships to dock and transfer goods. The urban area of Guangzhou also had an inner port.	1	Maritime Activities in Guangdong from the Pre-Qin to the Song-Yuan Periods	Water Transport in Guangzhou Driven by Overseas Trade During the Sui and Tang Dynasties	The Formation of the Maritime Silk Road and the Establishment of the Guangzhou Maritime Trade Bureau	The Formation of the Maritime Silk Road and the Establishment of the Guangzhou Maritime Trade Bureau
Tang Dynasty	Jiedushi (military governor) Lu Jun, building upon the work of Lu Yun (Yin), the governor of Jiaozhou in Eastern Wu who had dredged the Ganxi, further 'cleared and expanded its source to facilitate boat navigation.'		Maritime Activities in Guangdong from the Pre-Qin to the Song-Yuan Periods	Water Transport in Guangzhou Driven by Overseas Trade During the Sui and Tang Dynasties	The Formation of the Maritime Silk Road and the Establishment of the Guangzhou Maritime Trade Bureau	The Formation of the Maritime Silk Road and the Establishment of the Guangzhou Maritime Trade Bureau
Han Dynasty	The waterways were dredged again, 'cutting through mountain walls to allow boat passage, opening Lan Lake, and developing Yaozhou.' After the dredging, Lan Lake became an inner port where ships could shelter from storms.	2	Maritime Activities in Guangdong from the Pre-Qin to the Song-Yuan Periods	Water Transport in Guangzhou Driven by Overseas Trade During the Sui and Tang Dynasties	The Formation of the Maritime Silk Road and the Establishment of the Guangzhou Maritime Trade Bureau	The Formation of the Maritime Silk Road and the Establishment of the Guangzhou Maritime Trade Bureau
Tang Dynasty	Yuan Kai's 'The Eastern Expedition of the Great Tang Monk' recorded the bustling scene of foreign ships arriving. The book mentions in the year 750 AD: 'On the river, there were countless ships from Brahmin, Persia, Kunlun, and other lands, laden with incense, medicines, and treasures piled like mountains. Ships six to seven zhang in length carried people from the Lion Kingdom (Sri Lanka), Persia…	1	Maritime Activities in Guangdong from the Pre-Qin to the Song-Yuan Periods	Water Transport in Guangzhou Driven by Overseas Trade During the Sui and Tang Dynasties	Guangzhou: The Great Eastern Port of the World	Guangzhou: The Great Eastern Port of the World
	Han Yu, who was once demoted to Chaozhou, wrote in 'Preface to Seeing Off Minister Zheng': 'The myriad foreign lands beyond the seas, such as Danfuluo (Silla on the Korean Peninsula), Liuqiu (modern Okinawa), the land of the hairy people (Japan), Lin Yi (Vietnam), Funan (parts of Cambodia, southern Laos, southern Vietnam, and southeastern Thailand), Zhenla (Cambodia), and Gandhali (Sumatra), stre…	2	Maritime Activities in Guangdong from the Pre-Qin to the Song-Yuan Periods	Water Transport in Guangzhou Driven by Overseas Trade During the Sui and Tang Dynasties	Guangzhou: The Great Eastern Port of the World	Guangzhou: The Great Eastern Port of the World
	Liu Zongyuan also noted that those engaged in maritime trade with Guangzhou 'stretched from Liuqiu and Heling in the east to Daxia and Kangju in the west, encompassing hundreds of nations surrounded by water.'	2	Maritime Activities in Guangdong from the Pre-Qin to the Song-Yuan Periods	Water Transport in Guangzhou Driven by Overseas Trade During the Sui and Tang Dynasties	Guangzhou: The Great Eastern Port of the World	Guangzhou: The Great Eastern Port of the World
Tang Dynasty	When Li Mian, the military governor of Lingnan, took office, he eliminated abuses and promoted benefits, vigorously implementing preferential policies for foreign merchants. As a result, the number of arriving ships surged. Due to the corruption of his predecessor, merchant ships had been reluctant to come, with 'only four or five ships from the southwestern barbarians arriving annually.' However…	4	Maritime Activities in Guangdong from the Pre-Qin to the Song-Yuan Periods	Water Transport in Guangzhou Driven by Overseas Trade During the Sui and Tang Dynasties	Guangzhou: The Great Eastern Port of the World	Guangzhou: The Great Eastern Port of the World
Tang Dynasty	Zhang Jiuling, a native of Shixing and a Tang Dynasty official, petitioned in 716 AD to excavate a path through the Dayu Ridge. Emperor Xuanzong approved the proposal and entrusted Zhang Jiuling with overseeing the project. After the improvements, the mountain path was significantly enhanced.	4	Maritime Activities in Guangdong from the Pre-Qin to the Song-Yuan Periods	Water Transport in Guangzhou Driven by Overseas Trade During the Sui and Tang Dynasties	Guangzhou: The Great Eastern Port of the World	Guangzhou: The Great Eastern Port of the World
Tang Dynasty	In Zhang Jiuling's 'Preface to the Opening of the Dayu Ridge Road,' he wrote: 'This road is now broad enough for five carriages side by side and bustling with traffic from all directions, transforming transportation by easing hardships and rendering heights and depths no longer perilous.'	2	Maritime Activities in Guangdong from the Pre-Qin to the Song-Yuan Periods	Water Transport in Guangzhou Driven by Overseas Trade During the Sui and Tang Dynasties	The Opening of the Dayu Ridge Road and the Development of Guangzhou's River Transport	The Opening of the Dayu Ridge Road and the Development of Guangzhou's River Transport
Song Dynasty	Li Xinchuan's 'Chronological Records of Events Since the Jianyan Era' entry for the Guiwei day in the third month of the third year of the Shaoxing reign records: 'At that time, many scholar-officials from the Central Plains sought refuge in Lingnan.'	2	Maritime Activities in Guangdong from the Pre-Qin to the Song-Yuan Periods	Duration of Guangdong's Maritime Transport During the Song Dynasty	Regulation of the Pearl River System and Inland Waterway Cargo Transport	Regulation of the Pearl River System and Inland Waterway Cargo Transport
Song Dynasty	Yuan general Lü Shikui captured Nanxiong Prefecture and Shaozhou, where defending generals Zeng Fenglong and Xiong Fei died in battle one after another. The descendants of Central Plains settlers originally residing in Nanxiong Prefecture then migrated southward along the North River to the Pearl River Delta.	3	Maritime Activities in Guangdong from the Pre-Qin to the Song-Yuan Periods	Duration of Guangdong's Maritime Transport During the Song Dynasty	Regulation of the Pearl River System and Inland Waterway Cargo Transport	Regulation of the Pearl River System and Inland Waterway Cargo Transport
	The genealogical surnames collected in the posthumous manuscript 'Records of the Southern Migration of the Zhuji Lane Clans,' compiled by Mr. Huang Boci, show that over 70 surnames migrated from Nanxiong to the Pearl River Delta. Including different branches of the same surname, the number reaches nearly a hundred. Most of these migrating clans settled scattered across the Pearl River Delta. They…	2	Maritime Activities in Guangdong from the Pre-Qin to the Song-Yuan Periods	Duration of Guangdong's Maritime Transport During the Song Dynasty	Regulation of the Pearl River System and Inland Waterway Cargo Transport	Regulation of the Pearl River System and Inland Waterway Cargo Transport
Song Dynasty	The Dongjiang Levee and the Xianhai Levee, built successively by Dongguan County Magistrate Li Yan, 'one to block the Dongjiang River's surges, the other to guard against the encroachment of salt tides,' played a monumental role. It is particularly noteworthy that after the construction of these levees, the riverbeds were stabilized, accelerating water flow and achieving the effect of 'confining …	2	Maritime Activities in Guangdong from the Pre-Qin to the Song-Yuan Periods	Duration of Guangdong's Maritime Transport During the Song Dynasty	Regulation of the Pearl River System and Inland Waterway Cargo Transport	Regulation of the Pearl River System and Inland Waterway Cargo Transport
Song Dynasty	Shao Ye (also known as Shao Yu), the Right Grand Master for Palace Counsel serving as Guangzhou's prefect at the time, 'dredged an inner canal to moor boats, protecting them from typhoon damage... The people of Guangzhou sang: "Father Shao, Mother Chen, you have freed us from three hardships."' Shao Ye's canal dredging improved the conditions for ships to shelter from storms.	2	Maritime Activities in Guangdong from the Pre-Qin to the Song-Yuan Periods	Duration of Guangdong's Maritime Transport During the Song Dynasty	Regulation of the Pearl River System and Inland Waterway Cargo Transport	Regulation of the Pearl River System and Inland Waterway Cargo Transport
Song Dynasty	During his tenure as Transport Commissioner of the Guangnan East Circuit, Rong Yan oversaw the construction of cliffside plank roads along the river, carving an 'ancient path' from Zhenyang Gorge to Guangkou (modern-day Lianjiangkou in Yingde, Guangdong) and building '70 sections of plank roads.' While the primary aim was to improve overland travel along the river, the beacon towers erected along…	2	Maritime Activities in Guangdong from the Pre-Qin to the Song-Yuan Periods	Duration of Guangdong's Maritime Transport During the Song Dynasty	Regulation of the Pearl River System and Inland Waterway Cargo Transport	Regulation of the Pearl River System and Inland Waterway Cargo Transport
Song Dynasty	Lianzhou Judicial Officer Li Hua 'petitioned the prefecture to dredge and level the riverbed,' preventing floods while improving the waterway for boat travel.	2	Maritime Activities in Guangdong from the Pre-Qin to the Song-Yuan Periods	Duration of Guangdong's Maritime Transport During the Song Dynasty	Regulation of the Pearl River System and Inland Waterway Cargo Transport	Regulation of the Pearl River System and Inland Waterway Cargo Transport
Song Dynasty	Ling Ce, Transport Commissioner of the Guangnan West Circuit, was tasked with planning a new transport route. He replaced the old method of using porters to carry goods via postal relay to the capital, opting instead for the Dayu Ridge route: 'land transport to Nan'an (Dayu), then northward by boat.'	2	Maritime Activities in Guangdong from the Pre-Qin to the Song-Yuan Periods	Duration of Guangdong's Maritime Transport During the Song Dynasty	Regulation of the Pearl River System and Inland Waterway Cargo Transport	Regulation of the Pearl River System and Inland Waterway Cargo Transport
Song Dynasty	In the eighth year of the Jiayou era (1063), they jointly repaired the Dayu Ridge route. Wang Gong's 'Recent Accounts of Things Seen and Heard' documented the project: 'The peril of Dayu Ridge is unparalleled under heaven. Cai Zizhi (Kang), as Guangdong's Surveillance Commissioner, and his younger brother Zizheng (Ting), as Jiangxi's Surveillance Commissioner, collaborated to pave the road with b…	2	Maritime Activities in Guangdong from the Pre-Qin to the Song-Yuan Periods	Duration of Guangdong's Maritime Transport During the Song Dynasty	Regulation of the Pearl River System and Inland Waterway Cargo Transport	Regulation of the Pearl River System and Inland Waterway Cargo Transport
	According to the *History of the Song Dynasty*, "Lingnan transported fragrant medicines to the capital by land, and an edict ordered Meng Zheng to oversee the planning. Meng Zheng proposed transporting goods from the Guangshao River upstream to Nanxiong, then carrying them overland via the Dayu Ridge to Nan'an Commandery, with three relay stations, each staffed by thirty soldiers, before resuming…	2	Maritime Activities in Guangdong from the Pre-Qin to the Song-Yuan Periods	Duration of Guangdong's Maritime Transport During the Song Dynasty	Regulation of the Pearl River System and Inland Waterway Cargo Transport	Regulation of the Pearl River System and Inland Waterway Cargo Transport
Song Dynasty	In the fifth month of the sixth year of the Tiansheng era (1028) of the Northern Song Dynasty, the relay stations in Jingmen and Jingnan of Xiangzhou had previously "transported southern rice and fragrant medicines, traditionally shipped via the river to the capital."	1	Maritime Activities in Guangdong from the Pre-Qin to the Song-Yuan Periods	Duration of Guangdong's Maritime Transport During the Song Dynasty	Regulation of the Pearl River System and Inland Waterway Cargo Transport	Regulation of the Pearl River System and Inland Waterway Cargo Transport
Song Dynasty	The Investigating Censor and Southern Guangxi Propagator Ming Suo reported that Guangdong's boats engaged in "smuggling salt" traveled "up and down the East and West Rivers. The East River stretched from Guangzhou to Chaozhou and Huizhou, while the West River extended from Guangzhou to Wuzhou and Hengzhou, sometimes crossing multiple prefectures or staying within the same prefecture. The smuggled…	1	Maritime Activities in Guangdong from the Pre-Qin to the Song-Yuan Periods	Duration of Guangdong's Maritime Transport During the Song Dynasty	Regulation of the Pearl River System and Inland Waterway Cargo Transport	Regulation of the Pearl River System and Inland Waterway Cargo Transport
Song Dynasty	Jiangxi's Qianzhou originally consumed over 6 million catties of Huai salt, but supply fell short of demand, leaving the people of Qianzhou "suffering from bland food."	1	Maritime Activities in Guangdong from the Pre-Qin to the Song-Yuan Periods	Duration of Guangdong's Maritime Transport During the Song Dynasty	Regulation of the Pearl River System and Inland Waterway Cargo Transport	Regulation of the Pearl River System and Inland Waterway Cargo Transport
Song Dynasty	Zhou Fu, the Vice Commissioner of the Three Departments' Revenue Office, formulated the "Salt Laws of Jiangxi and Guangdong Circuits" and its "General Provisions," thereby "opening Guang salt to Qianzhou, with an annual quota of 7 million catties."	1	Maritime Activities in Guangdong from the Pre-Qin to the Song-Yuan Periods	Duration of Guangdong's Maritime Transport During the Song Dynasty	Regulation of the Pearl River System and Inland Waterway Cargo Transport	Regulation of the Pearl River System and Inland Waterway Cargo Transport
Song Dynasty	The Cen Shui Mine in Shaozhou produced 3,164,700 catties of brass and 800,000 catties of bile copper annually. Some of this brass and bile copper was sent to the Yongtong Mint in Raozhou (Shaozhou) and the Yongping Mint in Raozhou for coin casting. This shows that the copper and iron ores required by the Cen Shui Mine were transported via the Weng River, Zhen River, North River, East River, West …	2	Maritime Activities in Guangdong from the Pre-Qin to the Song-Yuan Periods	Duration of Guangdong's Maritime Transport During the Song Dynasty	Regulation of the Pearl River System and Inland Waterway Cargo Transport	Regulation of the Pearl River System and Inland Waterway Cargo Transport
Song Dynasty	To meet the needs of land and water transportation, the famous Jichuan Bridge (also known as Guangji Bridge, now Xiangzi Bridge) was built outside the east gate of the city. The bridge had 20 piers on the east and west sides, with 18 pontoon boats connected by iron chains in the middle. Planks were laid on the boats, forming a unique large stone bridge that could open and close—arguably the world…	2	Maritime Activities in Guangdong from the Pre-Qin to the Song-Yuan Periods	Duration of Guangdong's Maritime Transport During the Song Dynasty	Shipping activities in the Han River Basin and the Gaolei and Hainan Island regions	Shipping activities in the Han River Basin and the Gaolei and Hainan Island regions
Song Dynasty	Zhou Qufei's *Lingwai Daida*, in the "Five Ridges" section, noted: "Since the Qin dynasty, the term 'Five Ridges' has referred to mountain names, but upon examination, it actually denotes five routes into the Lingnan region, not necessarily mountains. One route is from Tingzhou in Fujian to Xunmei in Guangdong." This so-called "route from Ting in Fujian to Xunmei in Guangdong" refers to entering …	2	Maritime Activities in Guangdong from the Pre-Qin to the Song-Yuan Periods	Duration of Guangdong's Maritime Transport During the Song Dynasty	Shipping activities in the Han River Basin and the Gaolei and Hainan Island regions	Shipping activities in the Han River Basin and the Gaolei and Hainan Island regions
Song Dynasty	The Southern Song court issued an edict to the region, forbidding the "unauthorized establishment of toll stations to obstruct merchants."	4	Maritime Activities in Guangdong from the Pre-Qin to the Song-Yuan Periods	Duration of Guangdong's Maritime Transport During the Song Dynasty	Shipping activities in the Han River Basin and the Gaolei and Hainan Island regions	Shipping activities in the Han River Basin and the Gaolei and Hainan Island regions
Song Dynasty	Officials reported that unauthorized toll stations were widespread in Guangdong. For instance, places like Litou (now within Heping, Guangdong) and Meixi in Meizhou were remote mountain villages with barely passable roads for travelers, where private checkpoints were established. This indicates that after the Southern Song Dynasty, the Han River waterway became increasingly bustling with merchant…	4	Maritime Activities in Guangdong from the Pre-Qin to the Song-Yuan Periods	Duration of Guangdong's Maritime Transport During the Song Dynasty	Shipping activities in the Han River Basin and the Gaolei and Hainan Island regions	Shipping activities in the Han River Basin and the Gaolei and Hainan Island regions
Song Dynasty	Annual salt production was allocated to supply this prefecture as well as the two prefectures of Mei and Xun.		Maritime Activities in Guangdong from the Pre-Qin to the Song-Yuan Periods	Duration of Guangdong's Maritime Transport During the Song Dynasty	Shipping activities in the Han River Basin and the Gaolei and Hainan Island regions	Shipping activities in the Han River Basin and the Gaolei and Hainan Island regions
Song Dynasty	The salt fields were abolished, but the locals continued to produce illegal salt in secret. The Han River thus became the main route for smuggling salt.	3	Maritime Activities in Guangdong from the Pre-Qin to the Song-Yuan Periods	Duration of Guangdong's Maritime Transport During the Song Dynasty	Shipping activities in the Han River Basin and the Gaolei and Hainan Island regions	Shipping activities in the Han River Basin and the Gaolei and Hainan Island regions
Song Dynasty	“Tingzhou borders Qianzhou, and the people of these two prefectures often smuggled salt from Guangnan for profit. Every autumn and winter, after the harvest, groups of dozens or even hundreds would form, armed with weapons, traveling between Qian, Ting, Zhang, Chao, Xun, Mei, Hui, and Guang—eight prefectures. Wherever they went, clashes with patrol officers were common, and when officials were in…	3	Maritime Activities in Guangdong from the Pre-Qin to the Song-Yuan Periods	Duration of Guangdong's Maritime Transport During the Song Dynasty	Shipping activities in the Han River Basin and the Gaolei and Hainan Island regions	Shipping activities in the Han River Basin and the Gaolei and Hainan Island regions
Song Dynasty	Han Jing, the Vanguard General of the Palace Command (also serving as the Prefect of Xunzhou, Guangdong), led his troops down the Han River to suppress a peasant uprising in Chaozhou. Passing through Pengla Rapids, their warship hit rocks and capsized, with supplies falling into the river. They dried their armor by the stream, hence the alternate name “Drying Armor Stream.”	3	Maritime Activities in Guangdong from the Pre-Qin to the Song-Yuan Periods	Duration of Guangdong's Maritime Transport During the Song Dynasty	Shipping activities in the Han River Basin and the Gaolei and Hainan Island regions	Shipping activities in the Han River Basin and the Gaolei and Hainan Island regions
Ming Dynasty	“The fierce currents and rapids caused frequent shipwrecks, with no peaceful year.”		Maritime Activities in Guangdong from the Pre-Qin to the Song-Yuan Periods	Duration of Guangdong's Maritime Transport During the Song Dynasty	Shipping activities in the Han River Basin and the Gaolei and Hainan Island regions	Shipping activities in the Han River Basin and the Gaolei and Hainan Island regions
	In his poem *Seeing Off Wan Gengdao to Qiongguan*, Lou Yue wrote: “From Liuqiu to Dashi and beyond the heavens, ships gather at sea, all paying tribute.”		Maritime Activities in Guangdong from the Pre-Qin to the Song-Yuan Periods	Duration of Guangdong's Maritime Transport During the Song Dynasty	Shipping activities in the Han River Basin and the Gaolei and Hainan Island regions	Shipping activities in the Han River Basin and the Gaolei and Hainan Island regions
	“Now Qiongzhou lies far beyond ten thousand miles, isolated in the midst of the sea… yet foreign merchants gather here, making it the very source of maritime trade.” Though the phrase “source of maritime trade” here is an exaggeration by literati and not entirely reliable, it reflects Hainan’s role as a transit hub and haven in maritime transport, with even ships from Liuqiu arriving. In Changhua…	2	Maritime Activities in Guangdong from the Pre-Qin to the Song-Yuan Periods	Duration of Guangdong's Maritime Transport During the Song Dynasty	Shipping activities in the Han River Basin and the Gaolei and Hainan Island regions	Shipping activities in the Han River Basin and the Gaolei and Hainan Island regions
Song Dynasty	There was once a proposal to establish a Maritime Trade Office in Qiongzhou, aimed at “exclusively overseeing the malpractices of maritime trade and hastening the return of ships for inspection.” Though this was never realized, in Qiongshan, Chengmai, Lingao, Wenchang, and Lehui, “maritime trade offices existed”—subordinate offices managing incoming and outgoing vessels. Ships were classified int…	4	Maritime Activities in Guangdong from the Pre-Qin to the Song-Yuan Periods	Duration of Guangdong's Maritime Transport During the Song Dynasty	Shipping activities in the Han River Basin and the Gaolei and Hainan Island regions	Shipping activities in the Han River Basin and the Gaolei and Hainan Island regions
Song Dynasty	In *Records of Foreign Lands* by Zhao Rushi of the Southern Song, the entry on Hainan states: “Across Hainan’s four commanderies and eleven districts, much land lies fallow. The rice and grain grown are insufficient for food, so they mix taro and other crops with rice to make porridge for sustenance. Thus, the locals rely on the incense trade for livelihood.”	1	Maritime Activities in Guangdong from the Pre-Qin to the Song-Yuan Periods	Duration of Guangdong's Maritime Transport During the Song Dynasty	Shipping activities in the Han River Basin and the Gaolei and Hainan Island regions	Shipping activities in the Han River Basin and the Gaolei and Hainan Island regions
Song Dynasty	“Every year, troops from Lei, Hua, Gao, Teng, Rong, and Bai prefectures were requisitioned to transport grain to meet the public and private needs of this prefecture.” Throughout the Song Dynasty, grain supplies heavily depended on Gaozhou and Huazhou. If merchants from these regions failed to arrive, food shortages ensued. For this reason, ferry services were established at Shenying Port (Baisha…	1	Maritime Activities in Guangdong from the Pre-Qin to the Song-Yuan Periods	Duration of Guangdong's Maritime Transport During the Song Dynasty	Shipping activities in the Han River Basin and the Gaolei and Hainan Island regions	Shipping activities in the Han River Basin and the Gaolei and Hainan Island regions
	The *Zhengde Qiongzhou Gazetteer*, Volume 5, entry on “Rivers of Qiongshan County,” cites the *Leizhou Gazetteer*: “Setting sail from Nahuang Ferry in Xuwen, one reaches Lielou in Qiongshan by midday.” This shows that transportation between Hainan and Xuwen was frequent, with journeys taking just half a day or even allowing round trips within a single day.	2	Maritime Activities in Guangdong from the Pre-Qin to the Song-Yuan Periods	Duration of Guangdong's Maritime Transport During the Song Dynasty	Shipping activities in the Han River Basin and the Gaolei and Hainan Island regions	Shipping activities in the Han River Basin and the Gaolei and Hainan Island regions
Song Dynasty	Li Chongju, originally the Chief Inspector of the six prefectures of Yong, Gui, Xun, Bin, Heng, and Qin, was reassigned as the Chief Inspector of the four prefectures of Qiong, Ya, Dan, and Wan. When he arrived at the opposite shore of the Leizhou Peninsula, 'the round trip could be completed in a single day, and his followers also remained unharmed.' Crossing the sea now took much less time than…		Maritime Activities in Guangdong from the Pre-Qin to the Song-Yuan Periods	Duration of Guangdong's Maritime Transport During the Song Dynasty	Shipping activities in the Han River Basin and the Gaolei and Hainan Island regions	Shipping activities in the Han River Basin and the Gaolei and Hainan Island regions
Song Dynasty	Regarding ships bound for Guangzhou, 'without a southwest wind, it was impossible to cross the sea, so the ships had to return and anchor at the rocky estuary of their home prefecture, waiting until midsummer the following year when the southwest wind arrived before they could set sail.' Among these ports, Shenying Port was the main harbor for merchant ships entering and exiting.	2	Maritime Activities in Guangdong from the Pre-Qin to the Song-Yuan Periods	Duration of Guangdong's Maritime Transport During the Song Dynasty	Shipping activities in the Han River Basin and the Gaolei and Hainan Island regions	Shipping activities in the Han River Basin and the Gaolei and Hainan Island regions
Song Dynasty	The Guangxi Transport Commissioner petitioned, 'Requesting that local merchants from coastal counties in Guangxi transporting rice, cattle, wine, yellow croaker, and goods not subject to the Maritime Trade Office’s levies be exempt from obtaining permits in Guangzhou.' Although no definitive response was given, it was clearly relaxed. This shows that the Song Dynasty’s maritime trade management m…	4	Maritime Activities in Guangdong from the Pre-Qin to the Song-Yuan Periods	Duration of Guangdong's Maritime Transport During the Song Dynasty	Shipping activities in the Han River Basin and the Gaolei and Hainan Island regions	Shipping activities in the Han River Basin and the Gaolei and Hainan Island regions
Song Dynasty	Although the primary route between Guangzhou and Bianjing (Kaifeng) as well as the Jianghuai region was the north-south corridor via the North River—Dayu Ridge—Qianzhou Road—Gan River—Yangtze River—Grand Canal, the coastal route along the southeastern coast was also commonly used.	2	Maritime Activities in Guangdong from the Pre-Qin to the Song-Yuan Periods	Duration of Guangdong's Maritime Transport During the Song Dynasty	Shipping activities in the Han River Basin and the Gaolei and Hainan Island regions	Shipping activities in the Han River Basin and the Gaolei and Hainan Island regions
Song Dynasty	According to Zhu Changwen’s *Continued Records of the Maps of Wu Commandery* (Volume 1): 'Since the Song unified the realm, goods from Fujian and Guangdong have sailed across the seas, undeterred by the dangers. Thus, rare treasures and exotic goods all gather in the markets of Wu (Suzhou).' From this, it is clear that the Fujian-Guangdong local products and some overseas 'rare treasures' in Suzh…	2	Maritime Activities in Guangdong from the Pre-Qin to the Song-Yuan Periods	Duration of Guangdong's Maritime Transport During the Song Dynasty	Southeastern Coastal Shipping Primarily Focused on Grain Transport	Southeastern Coastal Shipping Primarily Focused on Grain Transport
Song Dynasty	Local officials in Zhenjiang reported: 'Merchant ships from Fujian and Guangdong, as well as foreign ships from the South Seas, frequently sail to Zhenjiang for trade.' Guangdong ships not only traveled to Jiangsu and Zhejiang but also ventured as far as Hebei and Shandong.	2	Maritime Activities in Guangdong from the Pre-Qin to the Song-Yuan Periods	Duration of Guangdong's Maritime Transport During the Song Dynasty	Southeastern Coastal Shipping Primarily Focused on Grain Transport	Southeastern Coastal Shipping Primarily Focused on Grain Transport
Song Dynasty	Fan E and others once pointed out: 'Merchants from Guangdong, Fujian, Huai, and Zhejiang sail to places like Shandong, Hebei, and Hedong to trade money, silk, and cotton.' Although rare goods such as rhinoceros horns, elephant tusks, and frankincense were subject to trade restrictions, 'evasion was inevitable,' and they were still transported northward.	1	Maritime Activities in Guangdong from the Pre-Qin to the Song-Yuan Periods	Duration of Guangdong's Maritime Transport During the Song Dynasty	Southeastern Coastal Shipping Primarily Focused on Grain Transport	Southeastern Coastal Shipping Primarily Focused on Grain Transport
Song Dynasty	Fan E further noted: 'Banqiao Town, under the jurisdiction of Mizhou and part of Gaomi County, lies right by the sea. Its bustling markets and frequent trade attract merchants. From the southeast, traders from Guangdong, Guangxi, Huai, and Zhejiang come and go continuously. However, most seafaring merchants stay no longer than a few months before planning their return.' This shows that Banqiao To…	2	Maritime Activities in Guangdong from the Pre-Qin to the Song-Yuan Periods	Duration of Guangdong's Maritime Transport During the Song Dynasty	Southeastern Coastal Shipping Primarily Focused on Grain Transport	Southeastern Coastal Shipping Primarily Focused on Grain Transport
Song Dynasty	The Southern Song court issued an edict: 'The Guangnan Maritime Trade Office must dispatch shipments of coarse incense and medicinal goods, with each shipment consisting of 20,000 jin (正) and 600 jin (耗) as one unit... and must arrive in the capital (Hangzhou) within five months for delivery.'	1	Maritime Activities in Guangdong from the Pre-Qin to the Song-Yuan Periods	Duration of Guangdong's Maritime Transport During the Song Dynasty	Southeastern Coastal Shipping Primarily Focused on Grain Transport	Southeastern Coastal Shipping Primarily Focused on Grain Transport
Song Dynasty	The Ministry of Revenue further 'proposed that the Fujian and Guangnan Maritime Trade Offices organize shipments of grain and goods in units of 50,000 jin each, with Fujian given a three-month deadline and Guangnan a six-month deadline to reach the capital.' Such government-led maritime transport would inevitably stimulate the growth of private shipping along the southeastern coastal route, espec…	4	Maritime Activities in Guangdong from the Pre-Qin to the Song-Yuan Periods	Duration of Guangdong's Maritime Transport During the Song Dynasty	Southeastern Coastal Shipping Primarily Focused on Grain Transport	Southeastern Coastal Shipping Primarily Focused on Grain Transport
Song Dynasty	During his exile in Hainan, Su Shi wished to cross the sea and return north. He said, 'We must wait for Xu Jiu's ship from Quanzhou to arrive.' This indicates that Xu Jiu's vessels from Quanzhou came to Hainan annually. The local custom in Hainan was 'to trade incense as a livelihood,' and apart from that, 'only betel nuts and kapok flourished, with merchants from Quanzhou and Xinghua relying lar…	1	Maritime Activities in Guangdong from the Pre-Qin to the Song-Yuan Periods	Duration of Guangdong's Maritime Transport During the Song Dynasty	Southeastern Coastal Shipping Primarily Focused on Grain Transport	Southeastern Coastal Shipping Primarily Focused on Grain Transport
Song Dynasty	In his poem about the southern outskirts of Guangzhou, Liu Kezhuang wrote, 'By the river abound sea creatures, and in these houses dwell only Fujianese.' This verse vividly reflects the bustling scene of Fujianese ships and merchants gathering in Guangzhou.	1	Maritime Activities in Guangdong from the Pre-Qin to the Song-Yuan Periods	Duration of Guangdong's Maritime Transport During the Song Dynasty	Southeastern Coastal Shipping Primarily Focused on Grain Transport	Southeastern Coastal Shipping Primarily Focused on Grain Transport
Song Dynasty	The reconstruction of the Tianhou Temple by merchants from Fujian and Zhejiang. The Tianhou Temple at Tai Miu Wan was located along the essential coastal route east of the Pearl River estuary. Clearly, this was a place they visited to pay respects and offer sacrifices during their journeys to Guangzhou.	2	Maritime Activities in Guangdong from the Pre-Qin to the Song-Yuan Periods	Duration of Guangdong's Maritime Transport During the Song Dynasty	Southeastern Coastal Shipping Primarily Focused on Grain Transport	Southeastern Coastal Shipping Primarily Focused on Grain Transport
Song Dynasty	Since the Song Dynasty, Guangzhou had been the most important grain market in Liangguang. Zhou Qufei noted in 'Lingwai Daida' (Volume 4): 'In Guangxi, a dou of rice costs only fifty coins—nowhere is grain cheaper.' Thus, 'wealthy merchants bought it at low prices, and ships sailed in succession to transport it to Panyu (Guangzhou) for profit.' The grain amassed in Guangzhou was not only distribut…	1	Maritime Activities in Guangdong from the Pre-Qin to the Song-Yuan Periods	Duration of Guangdong's Maritime Transport During the Song Dynasty	Southeastern Coastal Shipping Primarily Focused on Grain Transport	Southeastern Coastal Shipping Primarily Focused on Grain Transport
Song Dynasty	Records of grain being transported by sea to eastern Zhejiang can be found in 'The Collected Works of Zhu Xi' (Volume 17), 'Memorial Requesting Official Certificates for Mingzhou and Further Issuance of Certificates and Monastic Licenses by This Office.' It states that grain from Liangguang was shipped from Guangzhou and Chaozhou to Mingzhou and then distributed to various parts of eastern Zhejia…	1	Maritime Activities in Guangdong from the Pre-Qin to the Song-Yuan Periods	Duration of Guangdong's Maritime Transport During the Song Dynasty	Southeastern Coastal Shipping Primarily Focused on Grain Transport	Southeastern Coastal Shipping Primarily Focused on Grain Transport
Song Dynasty	From its founding, the Song Dynasty established the Office of Maritime Trade to oversee affairs related to foreign merchant ships. The Song's Maritime Trade Offices originated from the Tang Dynasty's Maritime Trade Commissioners, which were only set up in Guangzhou.	4	Maritime Activities in Guangdong from the Pre-Qin to the Song-Yuan Periods	Duration of Guangdong's Maritime Transport During the Song Dynasty	Southeastern Coastal Shipping Primarily Focused on Grain Transport	Southeastern Coastal Shipping Primarily Focused on Grain Transport
Song Dynasty	The Guangzhou Office of Maritime Trade was established in June of the same year (971 AD) after Emperor Taizu of Song pacified the Southern Han regime of Liu Chang in February of the fourth year of the Kaibao era.	4	Maritime Activities in Guangdong from the Pre-Qin to the Song-Yuan Periods	Duration of Guangdong's Maritime Transport During the Song Dynasty	Southeastern Coastal Shipping Primarily Focused on Grain Transport	Southeastern Coastal Shipping Primarily Focused on Grain Transport
Song Dynasty	According to 'The Draft Compendium of Song Institutions' (Section 44-1 of the Officials Section): 'Initially, the office was set up in Guangzhou, with the prefect serving as commissioner, the vice-prefect as judge, and the fiscal commissioner overseeing the matter. Additionally, three court officials and eunuchs were dispatched to take charge.'	4	Maritime Activities in Guangdong from the Pre-Qin to the Song-Yuan Periods	Duration of Guangdong's Maritime Transport During the Song Dynasty	The establishment of the Guangzhou Office of Maritime Trade and the maritime trade dominated by ceramics	The establishment of the Guangzhou Office of Maritime Trade and the maritime trade dominated by ceramics
Song Dynasty	During the revision of the official system, the Office of Maritime Trade was elevated in rank, with the circuit becoming the unit of establishment. The practice of having the prefect concurrently serve as commissioner was abolished, and responsibility was transferred to the fiscal commissioner, who managed the circuit's finances. The title 'Maritime Trade Commissioner' was also changed to 'Superi…	4	Maritime Activities in Guangdong from the Pre-Qin to the Song-Yuan Periods	Duration of Guangdong's Maritime Transport During the Song Dynasty	The establishment of the Guangzhou Office of Maritime Trade and the maritime trade dominated by ceramics	The establishment of the Guangzhou Office of Maritime Trade and the maritime trade dominated by ceramics
Song Dynasty	The concurrent role of the fiscal commissioner was abolished, and a dedicated Superintendent of Maritime Trade was appointed. Subsequently, the establishment of the 'Superintendent' position was irregular, with frequent changes. Apart from the Maritime Trade Commissioner and supervising officials, the Office of Maritime Trade also had clerks and staff responsible for handling specific tasks, each…	4	Maritime Activities in Guangdong from the Pre-Qin to the Song-Yuan Periods	Duration of Guangdong's Maritime Transport During the Song Dynasty	The establishment of the Guangzhou Office of Maritime Trade and the maritime trade dominated by ceramics	The establishment of the Guangzhou Office of Maritime Trade and the maritime trade dominated by ceramics
Song Dynasty	As recorded in 'The History of Song: Treatise on Officials': 'The Superintendent of Maritime Trade oversees foreign goods, ships, taxation, and trade affairs, aiming to attract distant peoples and facilitate the exchange of distant goods.'	1	Maritime Activities in Guangdong from the Pre-Qin to the Song-Yuan Periods	Duration of Guangdong's Maritime Transport During the Song Dynasty	The establishment of the Guangzhou Office of Maritime Trade and the maritime trade dominated by ceramics	The establishment of the Guangzhou Office of Maritime Trade and the maritime trade dominated by ceramics
	According to the *Pingzhou Ketan*: Along the coast from Ruzhou (modern-day Guanghai, Taishan, Guangdong) to Guangzhou, three maritime patrol and inspection offices were established to ensure the safety of navigation along this water route. When foreign ships docked at the Shibo Pavilion (located northwest of the current Guangdong Provincial Trade Union Building in Guangzhou), the Wuzhou Inspectio…		Maritime Activities in Guangdong from the Pre-Qin to the Song-Yuan Periods	Duration of Guangdong's Maritime Transport During the Song Dynasty	The establishment of the Guangzhou Office of Maritime Trade and the maritime trade dominated by ceramics	The establishment of the Guangzhou Office of Maritime Trade and the maritime trade dominated by ceramics
Song Dynasty	Ships were required to dock at their original departure location, undergo tax extraction by the local Shibo Office, and have their original permits canceled—referred to as 'upon return, ships were permitted to dock at their respective departure prefectures, and the permits were to be submitted to the Shibo Office.' After tax extraction, no further taxes were allowed to be levied, and the remainin…		Maritime Activities in Guangdong from the Pre-Qin to the Song-Yuan Periods	Duration of Guangdong's Maritime Transport During the Song Dynasty	The establishment of the Guangzhou Office of Maritime Trade and the maritime trade dominated by ceramics	The establishment of the Guangzhou Office of Maritime Trade and the maritime trade dominated by ceramics
Song Dynasty	The foreign trade revenue of Guangzhou Port reached 1.1 million strings of cash, more than double the national foreign trade revenue during the early Northern Song Dynasty, indicating significant growth in Guangzhou's maritime trade during the Song era.	1	Maritime Activities in Guangdong from the Pre-Qin to the Song-Yuan Periods	Duration of Guangdong's Maritime Transport During the Song Dynasty	The establishment of the Guangzhou Office of Maritime Trade and the maritime trade dominated by ceramics	The establishment of the Guangzhou Office of Maritime Trade and the maritime trade dominated by ceramics
Song Dynasty	While ceramic exports did not begin in the Song Dynasty, it was during this period that ceramic production and export reached an epoch-making level. The Song Dynasty saw a flourishing ceramic industry, with renowned kilns emerging and a wide variety of products. Both the scale of production and sales regions and the sophistication of designs and craftsmanship reached unprecedented heights. Song c…	1	Maritime Activities in Guangdong from the Pre-Qin to the Song-Yuan Periods	Duration of Guangdong's Maritime Transport During the Song Dynasty	The establishment of the Guangzhou Office of Maritime Trade and the maritime trade dominated by ceramics	The establishment of the Guangzhou Office of Maritime Trade and the maritime trade dominated by ceramics
	Zhu Yu wrote in *Pingzhou Ketan*: 'The ships were dozens of feet in both depth and width, with merchants dividing the space to store goods. Each person had a few feet of space, storing goods below and sleeping on top at night. The cargo was mostly ceramics, packed in nested sizes, leaving no empty space.' This method of maximizing space by 'nesting sizes' was the result of centuries of accumulate…	1	Maritime Activities in Guangdong from the Pre-Qin to the Song-Yuan Periods	Duration of Guangdong's Maritime Transport During the Song Dynasty	The establishment of the Guangzhou Office of Maritime Trade and the maritime trade dominated by ceramics	The establishment of the Guangzhou Office of Maritime Trade and the maritime trade dominated by ceramics
Yuan Dynasty	It was not until Emperor Kublai Khan of the Yuan Dynasty that the Song system was adopted, and the Shibo Office was established in Guangzhou. During the Yuan era, although Guangzhou was not as prosperous as Quanzhou, it remained one of China's major ports.	2	Maritime Activities in Guangdong from the Pre-Qin to the Song-Yuan Periods	Duration of Guangdong's Maritime Transport During the Song Dynasty	The Decline of Guangzhou Port and the Rise of Medium and Small Ports in the Yuan Dynasty	The Decline of Guangzhou Port and the Rise of Medium and Small Ports in the Yuan Dynasty
Yuan Dynasty	The Guangdong Pacification Office dispatched its Darughachi, Yang Tingbi, to set sail from Guangzhou to the Kingdom of Kollam (modern-day Quilon on the southwestern coast of India) to promote trade.	1	Maritime Activities in Guangdong from the Pre-Qin to the Song-Yuan Periods	Duration of Guangdong's Maritime Transport During the Song Dynasty	The Decline of Guangzhou Port and the Rise of Medium and Small Ports in the Yuan Dynasty	The Decline of Guangzhou Port and the Rise of Medium and Small Ports in the Yuan Dynasty
Yuan Dynasty	Regions such as Ma'bar, Sumenla, Sengili, and Lailai on the Indian Peninsula; Nanwufang and Malandan on Sumatra; Nawang in the Nicobar Islands; and Dingha'er, Jilanyijie, and Sumudula on the Malay Peninsula successively came to Guangzhou for trade. Ships from Champa, Champa, and Ryukyu also arrived year after year for commerce. 'Elephant tusks, rhinoceros horns, pearls, gold, shells, precious inc…	1	Maritime Activities in Guangdong from the Pre-Qin to the Song-Yuan Periods	Duration of Guangdong's Maritime Transport During the Song Dynasty	The Decline of Guangzhou Port and the Rise of Medium and Small Ports in the Yuan Dynasty	The Decline of Guangzhou Port and the Rise of Medium and Small Ports in the Yuan Dynasty
Yuan Dynasty	Emperor Renzong of Yuan once sent envoys to Guangdong to purchase foreign goods, and Guangzhou's prosperity remained the envy of overseas regions.	1	Maritime Activities in Guangdong from the Pre-Qin to the Song-Yuan Periods	Duration of Guangdong's Maritime Transport During the Song Dynasty	The Decline of Guangzhou Port and the Rise of Medium and Small Ports in the Yuan Dynasty	The Decline of Guangzhou Port and the Rise of Medium and Small Ports in the Yuan Dynasty
Yuan Dynasty	One of the four great medieval travelers, the Arab Ibn Battuta, who had visited Guangzhou, wrote in his travelogue: 'Tani Kalan (Guangzhou) is a large city with beautiful streets, the grandest of which is the porcelain market, from which goods are transported to all parts of China, India, and Yemen.'	1	Maritime Activities in Guangdong from the Pre-Qin to the Song-Yuan Periods	Duration of Guangdong's Maritime Transport During the Song Dynasty	The Decline of Guangzhou Port and the Rise of Medium and Small Ports in the Yuan Dynasty	The Decline of Guangzhou Port and the Rise of Medium and Small Ports in the Yuan Dynasty
	To ensure the safety of water transport from Guangzhou to various parts of the province, garrisons were stationed at all 'key strategic points along the waterways.' The development of water transport was particularly advanced in the Pearl River Delta's river network. The established dedicated routes were primarily centered around the Pearl River Delta, radiating outward from Guangzhou as the core…	2	Maritime Activities in Guangdong from the Pre-Qin to the Song-Yuan Periods	Duration of Guangdong's Maritime Transport During the Song Dynasty	The Decline of Guangzhou Port and the Rise of Medium and Small Ports in the Yuan Dynasty	The Decline of Guangzhou Port and the Rise of Medium and Small Ports in the Yuan Dynasty
Yuan Dynasty	The Zhenfeng Pagoda built in Zhelin was related to mitigating maritime storm disasters. Additionally, two more pagodas, the Turtle and Snake Pagodas, were erected on reefs at the east entrance and the eastern side of Dajin Gate to serve as navigation aids. These structures reflect Zhelin's existence as a port during the Yuan Dynasty. Chaozhou, as the strategic gateway between Fujian and Guangdong…	2	Maritime Activities in Guangdong from the Pre-Qin to the Song-Yuan Periods	Duration of Guangdong's Maritime Transport During the Song Dynasty	The Decline of Guangzhou Port and the Rise of Medium and Small Ports in the Yuan Dynasty	The Decline of Guangzhou Port and the Rise of Medium and Small Ports in the Yuan Dynasty
Song Dynasty	Foreign ships had already gathered here, and foreign merchants 'set up shops for trade.' After the Song Dynasty, it saw further development. It was an important port for ceramic exports in eastern Guangdong.	2	Maritime Activities in Guangdong from the Pre-Qin to the Song-Yuan Periods	Duration of Guangdong's Maritime Transport During the Song Dynasty	The Decline of Guangzhou Port and the Rise of Medium and Small Ports in the Yuan Dynasty	The Decline of Guangzhou Port and the Rise of Medium and Small Ports in the Yuan Dynasty
Song Dynasty	The military governor (Jinglue Anfu Shi) Wang Guangzu once attempted to excavate it but achieved no success.		Maritime Activities in Guangdong from the Pre-Qin to the Song-Yuan Periods	Duration of Guangdong's Maritime Transport During the Song Dynasty	The Decline of Guangzhou Port and the Rise of Medium and Small Ports in the Yuan Dynasty	The Decline of Guangzhou Port and the Rise of Medium and Small Ports in the Yuan Dynasty
Yuan Dynasty	Due to the effects of typhoons, the sand was scoured and shifted, forming a fine harbor. For this reason, the port was renamed from 'Baisha' to 'Shenying.' After the Yuan Dynasty, merchants from Fujian and Zhejiang continued to arrive in droves.	2	Maritime Activities in Guangdong from the Pre-Qin to the Song-Yuan Periods	Duration of Guangdong's Maritime Transport During the Song Dynasty	The Decline of Guangzhou Port and the Rise of Medium and Small Ports in the Yuan Dynasty	The Decline of Guangzhou Port and the Rise of Medium and Small Ports in the Yuan Dynasty
Yuan Dynasty	The Haibei Hainan Boyi Tiju Si was established on Hainan Island to levy taxes in accordance with maritime trade regulations.	4	Maritime Activities in Guangdong from the Pre-Qin to the Song-Yuan Periods	Duration of Guangdong's Maritime Transport During the Song Dynasty	The Decline of Guangzhou Port and the Rise of Medium and Small Ports in the Yuan Dynasty	The Decline of Guangzhou Port and the Rise of Medium and Small Ports in the Yuan Dynasty
	Since the Jin Dynasty, Guangzhou had been the primary hub for South China Sea trade, and by the Tang Dynasty, it had become a major port in the Eastern world. Shipbuilding was also centered in Guangzhou. During the Song and Yuan periods, with the rise of Quanzhou, Guangzhou, Quanzhou, and Mingzhou were all key bases for shipbuilding.	1	Maritime Activities in Guangdong from the Pre-Qin to the Song-Yuan Periods	Advancements in shipbuilding and navigation technology during the Tang, Song, and Yuan Dynasties	Another peak in shipbuilding	Another peak in shipbuilding
	The Arab Ibn Battuta noted in his travelogue: 'The Chinese ships plying the South China Sea, Indian Ocean, and Persian Gulf were all built in Guangzhou and Quanzhou.' Historical records indicate that during the Tang Dynasty, Zhang Jiu'ao served in Guangzhou and oversaw shipbuilding. He once 'recruited brave men and repaired warships.'	2	Maritime Activities in Guangdong from the Pre-Qin to the Song-Yuan Periods	Advancements in shipbuilding and navigation technology during the Tang, Song, and Yuan Dynasties	Another peak in shipbuilding	Another peak in shipbuilding
Zhou Dynasty	Du You served as the military governor of Lingnan, focusing on shipbuilding during his tenure and supervising the construction of six types of warships.	4	Maritime Activities in Guangdong from the Pre-Qin to the Song-Yuan Periods	Advancements in shipbuilding and navigation technology during the Tang, Song, and Yuan Dynasties	Another peak in shipbuilding	Another peak in shipbuilding
Song Dynasty	Emperor Xiaozong of Song issued an edict to 'halt shipbuilding in Guangdong and Fujian.'	4	Maritime Activities in Guangdong from the Pre-Qin to the Song-Yuan Periods	Advancements in shipbuilding and navigation technology during the Tang, Song, and Yuan Dynasties	Another peak in shipbuilding	Another peak in shipbuilding
Song Dynasty	Zhou Qufei, a scholar of the Song Dynasty, wrote in the sixth volume of *Lingwai Daida* under the entry "Rudder": "Foreign ships are as large as grand mansions, traversing the depths of the South Sea across tens of thousands of miles, with the lives of hundreds or thousands resting solely on a single rudder (mast)." If a mast made of wood from other regions, measuring three zhang (about 10 meters…	2	Maritime Activities in Guangdong from the Pre-Qin to the Song-Yuan Periods	Advancements in shipbuilding and navigation technology during the Tang, Song, and Yuan Dynasties	Another peak in shipbuilding	Another peak in shipbuilding
Yuan Dynasty	Ibn Battuta's *Travels* records the construction of large seafaring vessels in Guangzhou's shipyards during the Yuan Dynasty: "The method of construction was as follows: first, two wooden walls were built, connected by enormous timber beams. The beams were secured with massive nails, each three cubits long. After the walls were completed, the ship's bottom was constructed atop them, and then the …	2	Maritime Activities in Guangdong from the Pre-Qin to the Song-Yuan Periods	Advancements in shipbuilding and navigation technology during the Tang, Song, and Yuan Dynasties	Another peak in shipbuilding	Another peak in shipbuilding
Zhou Dynasty	Guangdong produced a wide variety of ships. During the Tang Dynasty's Xingyuan era (784 AD), Du You supervised the construction of six types of warships in Lingnan.	5	Maritime Activities in Guangdong from the Pre-Qin to the Song-Yuan Periods	Advancements in shipbuilding and navigation technology during the Tang, Song, and Yuan Dynasties	Another peak in shipbuilding	Another peak in shipbuilding
Qing Dynasty	The theory of watertight compartments was a fundamental principle in ancient Chinese shipbuilding. Westerners did not plan to adopt this Chinese technology until 1787 AD.	1	Maritime Activities in Guangdong from the Pre-Qin to the Song-Yuan Periods	Advancements in shipbuilding and navigation technology during the Tang, Song, and Yuan Dynasties	Another peak in shipbuilding	Another peak in shipbuilding
	Foreign ships had superior superstructures and well-equipped auxiliary facilities. They included areas for lookout, steering, and sail operation, as well as cabins for passengers and crew. Based on his observations during the Yuan Dynasty, Ibn Battuta wrote in his *Travels*: "Chinese ships are divided into three categories: the largest are called *chongke* (plural: *zhunuke*), the medium-sized ar…	5	Maritime Activities in Guangdong from the Pre-Qin to the Song-Yuan Periods	Advancements in shipbuilding and navigation technology during the Tang, Song, and Yuan Dynasties	Another peak in shipbuilding	Another peak in shipbuilding
Tang Dynasty	The prosperity of maritime trade during the Tang, Song, and Yuan dynasties, along with the new peak in shipbuilding, inevitably drove advancements in navigation technology.	1	Maritime Activities in Guangdong from the Pre-Qin to the Song-Yuan Periods	Advancements in shipbuilding and navigation technology during the Tang, Song, and Yuan Dynasties	Another peak in shipbuilding	Another peak in shipbuilding
Song Dynasty	The application of the compass in navigation marked a milestone in the progress of maritime technology, holding epoch-making significance. Zhu Yu of the Song Dynasty wrote in *Pingzhou Ketan*: "The navigator understands geography, observing the stars at night, the sun by day, and the compass during overcast weather."	5	Maritime Activities in Guangdong from the Pre-Qin to the Song-Yuan Periods	Advancements in shipbuilding and navigation technology during the Tang, Song, and Yuan Dynasties	Advancements in navigation technology and the introduction of 'stitched ships'	Advancements in navigation technology and the introduction of 'stitched ships'
Qin Dynasty	During voyages, a hook attached to a long rope was used to collect seabed mud, with the mud's composition helping to determine the ship's position. A lead weight was also lowered to measure water depth. The technique of celestial navigation, or observing the stars to determine direction, had been in use since the Qin and Han periods. The technique of celestial navigation, or observing the stars t…	2	Maritime Activities in Guangdong from the Pre-Qin to the Song-Yuan Periods	Advancements in shipbuilding and navigation technology during the Tang, Song, and Yuan Dynasties	Advancements in navigation technology and the introduction of 'stitched ships'	Advancements in navigation technology and the introduction of 'stitched ships'
Song Dynasty	*Pingzhou Ketan*, Volume 2, states: "Ships depart in November or December, riding the north wind, and return in May or June, riding the south wind." The trade winds were of utmost importance to navigation.	2	Maritime Activities in Guangdong from the Pre-Qin to the Song-Yuan Periods	Advancements in shipbuilding and navigation technology during the Tang, Song, and Yuan Dynasties	Advancements in navigation technology and the introduction of 'stitched ships'	Advancements in navigation technology and the introduction of 'stitched ships'
Song Dynasty	Ships built in Guangzhou were equipped with 20 oars, each manned by 10, 15, or even 30 people. The earliest record of the compass being used in navigation appears in *Pingzhou Ketan*. The earliest record of the compass being used in navigation appears in *Pingzhou Ketan*.		Maritime Activities in Guangdong from the Pre-Qin to the Song-Yuan Periods	Advancements in shipbuilding and navigation technology during the Tang, Song, and Yuan Dynasties	Advancements in navigation technology and the introduction of 'stitched ships'	Advancements in navigation technology and the introduction of 'stitched ships'
	Records state: 'When ships set sail on maritime routes, they would always keep white pigeons as messengers. If a ship sank, the pigeons would return.' This shows that since the Tang Dynasty, pigeons had been used as tools for transmitting messages from seafaring vessels. The practice of keeping pigeons or other large, strong-flying birds to search for land has been a long-standing tradition in In…	2	Maritime Activities in Guangdong from the Pre-Qin to the Song-Yuan Periods	Advancements in shipbuilding and navigation technology during the Tang, Song, and Yuan Dynasties	Advancements in navigation technology and the introduction of 'stitched ships'	Advancements in navigation technology and the introduction of 'stitched ships'
Tang Dynasty	Liu Xun's 'Lingbiao Yilu' records: 'Merchant ships did not use iron nails but were bound with the fibers of the sugar palm and sealed with olive sugar paste. Once dried, the paste became extremely hard and waterproof like lacquer.' These were the so-called 'stitched ships,' indicating that such vessels were introduced to the coastal areas of Guangdong around the 9th to 10th centuries.	2	Maritime Activities in Guangdong from the Pre-Qin to the Song-Yuan Periods	Advancements in shipbuilding and navigation technology during the Tang, Song, and Yuan Dynasties	Advancements in navigation technology and the introduction of 'stitched ships'	Advancements in navigation technology and the introduction of 'stitched ships'
Song Dynasty	Liu Xun provided detailed accounts of this. He wrote: 'In the coastal prefectures of Shen and Guang, where iron nails and tung oil were scarce, ships were built by binding hollow planks with vines and sealing the gaps with dried seagrass. When wet, the grass would expand, making the ship watertight.' Thus, the stitching materials for these ships varied by region.	5	Maritime Activities in Guangdong from the Pre-Qin to the Song-Yuan Periods	Advancements in shipbuilding and navigation technology during the Tang, Song, and Yuan Dynasties	Advancements in navigation technology and the introduction of 'stitched ships'	Advancements in navigation technology and the introduction of 'stitched ships'
Ming Dynasty	In the early Ming Dynasty, to prevent remnants of Fang Guozhen and Zhang Shicheng's forces from collaborating with Japanese pirates to harass coastal islands and to consolidate the newly established Ming regime, Zhu Yuanzhang implemented a strict 'maritime prohibition' policy, decreeing that 'not a single plank was allowed to enter the sea' and 'those daring to trade privately with foreign lands …	4	The embryonic water transport system of Guangdong in the Ming Dynasty	The water transport network of the Pearl River Delta	The waterways of the Pearl River Delta and their management	The waterways of the Pearl River Delta and their management
Ming Dynasty	The 'maritime prohibition' was temporarily relaxed, leading to the world-shaking feat of Zheng He's voyages to the Western Oceans.	4	The embryonic water transport system of Guangdong in the Ming Dynasty	The water transport network of the Pearl River Delta	The waterways of the Pearl River Delta and their management	The waterways of the Pearl River Delta and their management
Ming Dynasty	Within the ruling elite, debates arose over the 'prohibition' versus 'relaxation' of overseas trade, but the Ming Dynasty never abandoned its original intent of 'maritime prohibition.'	4	The embryonic water transport system of Guangdong in the Ming Dynasty	The water transport network of the Pearl River Delta	The waterways of the Pearl River Delta and their management	The waterways of the Pearl River Delta and their management
	The Pearl River Delta, also known as the small delta or the river network region, covers an area of about 10,000 square kilometers. The broader Pearl River Delta generally refers to the composite delta formed by the North River Delta with Feilaixia as its apex, the West River Delta with Sanrongxia as its apex, and the East River Delta with Jiantan as its apex, collectively called the Greater Delt…	2	The embryonic water transport system of Guangdong in the Ming Dynasty	The water transport network of the Pearl River Delta	The waterways of the Pearl River Delta and their management	The waterways of the Pearl River Delta and their management
Ming Dynasty	The water transport industry in Ming Dynasty Guangdong developed to meet the needs of this growing commodity economy, exhibiting distinct historical characteristics.	1	The embryonic water transport system of Guangdong in the Ming Dynasty	The water transport network of the Pearl River Delta	The waterways of the Pearl River Delta and their management	The waterways of the Pearl River Delta and their management
Ming Dynasty	During the Ming Dynasty, the Pearl River Delta was the core area of the Pearl River water transport system, boasting the highest density of waterways and the most favorable shipping conditions in the entire basin.	2	The embryonic water transport system of Guangdong in the Ming Dynasty	The water transport network of the Pearl River Delta	The waterways of the Pearl River Delta and their management	The waterways of the Pearl River Delta and their management
Song Dynasty	The navigational conditions of the Pearl River Delta deteriorated due to increasing siltation, making it unsuitable for the growing demand for passenger and cargo transport. Thus, the people of the delta region combined river management with flood and tidal prevention, adopting methods like 'linking embankments and building sluice gates' and 'blocking tributaries to strengthen the main channel, c…	2	The embryonic water transport system of Guangdong in the Ming Dynasty	The water transport network of the Pearl River Delta	The waterways of the Pearl River Delta and their management	The waterways of the Pearl River Delta and their management
Song Dynasty	'Linking embankments and building sluice gates.' By 'blocking tributaries to strengthen the main channel,' the effect of 'constraining water to flush out silt' was achieved. After embankments were built along some tributaries, the constrained flow deepened the main channel. Over the 276 years of the Ming Dynasty, 181 embankments were built, totaling 220,399.75 zhang in length.	2	The embryonic water transport system of Guangdong in the Ming Dynasty	The water transport network of the Pearl River Delta	The waterways of the Pearl River Delta and their management	The waterways of the Pearl River Delta and their management
Ming Dynasty	'In the early Ming Dynasty, the Guanghai Guard was established as a defensive stronghold against Japanese pirates.'	4	The embryonic water transport system of Guangdong in the Ming Dynasty	The water transport network of the Pearl River Delta	The waterways of the Pearl River Delta and their management	The waterways of the Pearl River Delta and their management
Song Dynasty	Transformed from an important trading port in the Song Dynasty into a naval base. 'In the early Chenghua era of the Ming Dynasty, County Magistrate Tao Lu of Xinhui, finding the stream too narrow, excavated over 20 li from Yutang to Huangtang to connect to Gancun and reach Guanghai.' This canal was dug for military purposes but also facilitated the transport of goods.	2	The embryonic water transport system of Guangdong in the Ming Dynasty	The water transport network of the Pearl River Delta	The waterways of the Pearl River Delta and their management	The waterways of the Pearl River Delta and their management
	The Pearl River Delta was still in its early stages of development, with a relatively backward socio-economy, and thus the exchange of surplus products with other regions remained limited. As traditional water transport routes, the main streams of the three rivers primarily carried luxury goods for the ruling class, official envoys, and military supplies. During the Song and Yuan dynasties, comme…	1	The embryonic water transport system of Guangdong in the Ming Dynasty	The water transport network of the Pearl River Delta	The waterways of the Pearl River Delta and their management	The waterways of the Pearl River Delta and their management
Ming Dynasty	The Pearl River Delta entered a period of comprehensive and in-depth development. Social production advanced rapidly, with commercial agriculture and handicrafts gradually flourishing.	1	The embryonic water transport system of Guangdong in the Ming Dynasty	The water transport network of the Pearl River Delta	The commercialization of agriculture and handicrafts promoted the development of inland waterway transport.	The commercialization of agriculture and handicrafts promoted the development of inland waterway transport.
Ming Dynasty	Within the Pearl River Delta, a variety of cash crops were extensively cultivated, significantly altering the previously dominant single-crop rice structure. For example, in Longshan Township of Shunde during the Wanli era (1573–1620), pond-field systems already accounted for about one-third of the farmland area.	1	The embryonic water transport system of Guangdong in the Ming Dynasty	The water transport network of the Pearl River Delta	The commercialization of agriculture and handicrafts promoted the development of inland waterway transport.	The commercialization of agriculture and handicrafts promoted the development of inland waterway transport.
Ming Dynasty	Jiujiang Township in Nanhai saw even greater development; by the late Ming dynasty, pond-field systems covered eight-tenths of its farmland.	1	The embryonic water transport system of Guangdong in the Ming Dynasty	The water transport network of the Pearl River Delta	The commercialization of agriculture and handicrafts promoted the development of inland waterway transport.	The commercialization of agriculture and handicrafts promoted the development of inland waterway transport.
Ming Dynasty	Foshan's iron smelting industry rose to prominence, renowned for its 'mastery of furnace craftsmanship.'		The embryonic water transport system of Guangdong in the Ming Dynasty	The water transport network of the Pearl River Delta	The commercialization of agriculture and handicrafts promoted the development of inland waterway transport.	The commercialization of agriculture and handicrafts promoted the development of inland waterway transport.
Ming Dynasty	In Foshan, 'most residents made their living from iron smelting.'		The embryonic water transport system of Guangdong in the Ming Dynasty	The water transport network of the Pearl River Delta	The commercialization of agriculture and handicrafts promoted the development of inland waterway transport.	The commercialization of agriculture and handicrafts promoted the development of inland waterway transport.
Ming Dynasty	Foshan's iron smelting industry reached its peak, while Shiwan's ceramics industry also flourished for a time. 'Shiwan pottery spread across Guangdong and Guangxi, even reaching overseas countries. As the saying goes: Shiwan's pottery surpasses all under heaven.'	5	The embryonic water transport system of Guangdong in the Ming Dynasty	The water transport network of the Pearl River Delta	The commercialization of agriculture and handicrafts promoted the development of inland waterway transport.	The commercialization of agriculture and handicrafts promoted the development of inland waterway transport.
Ming Dynasty	'Shunde is entirely a land of waterways, accessible by boats, crisscrossed by rivers, and connected by fields. Thus, farming is especially convenient here.'	2	The embryonic water transport system of Guangdong in the Ming Dynasty	The water transport network of the Pearl River Delta	The commercialization of agriculture and handicrafts promoted the development of inland waterway transport.	The commercialization of agriculture and handicrafts promoted the development of inland waterway transport.
Ming Dynasty	'In Shunde, there is a water village called Chencun, spanning over 40 li in circumference, where tidal waters flow through intricate networks, reaching every garden. The banks are lined with water pines... Bridges of varying lengths connect everywhere. Boaters entering may lose their way in an instant, thinking they've arrived, only to find themselves separated by layers of flowering groves.'	2	The embryonic water transport system of Guangdong in the Ming Dynasty	The water transport network of the Pearl River Delta	The commercialization of agriculture and handicrafts promoted the development of inland waterway transport.	The commercialization of agriculture and handicrafts promoted the development of inland waterway transport.
Ming Dynasty	The emerging class of small traders and peddlers, driven by the development of a commodity economy, became a vital force in the short-distance circulation of goods within the Pearl River Delta.	1	The embryonic water transport system of Guangdong in the Ming Dynasty	The water transport network of the Pearl River Delta	The commercialization of agriculture and handicrafts promoted the development of inland waterway transport.	The commercialization of agriculture and handicrafts promoted the development of inland waterway transport.
	Qu Dajun's personal account of his experience as a lychee peddler offers valuable insight into the activities of such vendors. He said, 'When lychees ripened, boats traveled from Fuxu through the eastern and western isles to Shabei. Along the way, piles of lychees—like dragon pearls and phoenix eggs—resembled small hills. Traders often bought and sold there. I, too, once peddled lychees, tasting …	1	The embryonic water transport system of Guangdong in the Ming Dynasty	The water transport network of the Pearl River Delta	The commercialization of agriculture and handicrafts promoted the development of inland waterway transport.	The commercialization of agriculture and handicrafts promoted the development of inland waterway transport.
Ming Dynasty	Li Zishi, a provincial graduate from Xinhui, once wrote a poem depicting the dense concentration of ferries in Jiangmen: 'A thousand boats gather like ants by the river, delighting in the clamor of waves mimicking rain. At dusk, green willows reflect on returning ferries, as distant lights flicker, revealing the village ahead.' 'A thousand boats' illustrates the abundance of ferries and the thriv…	1	The embryonic water transport system of Guangdong in the Ming Dynasty	The water transport network of the Pearl River Delta	The commercialization of agriculture and handicrafts promoted the development of inland waterway transport.	The commercialization of agriculture and handicrafts promoted the development of inland waterway transport.
Ming Dynasty	In Volume 2 of 'Guangdong Xinyu,' Qu Dajun noted under the entry 'Sandy Fields': 'During prosperous times (referring to the late Ming period), the seas were free of pirate threats, and farmers no longer needed to build mounds. Instead, large boats carried people and oxen, housing several farming families together.'	3	The embryonic water transport system of Guangdong in the Ming Dynasty	The water transport network of the Pearl River Delta	The commercialization of agriculture and handicrafts promoted the development of inland waterway transport.	The commercialization of agriculture and handicrafts promoted the development of inland waterway transport.
Ming Dynasty	Qu Dajun also wrote a poem: 'Above float fields, below swim fish; the floating fields seem ethereal, piece by piece. Paddling straight up to the floating fields, one picks the immortal's green jade herbs.'		The embryonic water transport system of Guangdong in the Ming Dynasty	The water transport network of the Pearl River Delta	The commercialization of agriculture and handicrafts promoted the development of inland waterway transport.	The commercialization of agriculture and handicrafts promoted the development of inland waterway transport.
Ming Dynasty	Deng Yunxiao from Dongguan (a Jinshi in the Wanli era, who served as a Counselor in Sichuan) had a boat named 'Heavenly Seat Pavilion,' and Zhang Xuan had one called 'Five-Gourd Boat,' both used for travel and enjoying scenic landscapes.		The embryonic water transport system of Guangdong in the Ming Dynasty	The water transport network of the Pearl River Delta	The commercialization of agriculture and handicrafts promoted the development of inland waterway transport.	The commercialization of agriculture and handicrafts promoted the development of inland waterway transport.
Ming Dynasty	'Loaded with camphor chests and bound with yellow and white vines, ships carrying various exotic treasures (note: referring to imported goods like jewelry and curios) continuously sailed north toward Taiguan and west toward Laling.' Various exotic treasures (note: referring to imported goods like jewelry and curios) continuously sailed north toward Taiguan and west toward Laling.'		The embryonic water transport system of Guangdong in the Ming Dynasty	The water transport network of the Pearl River Delta	The commercialization of agriculture and handicrafts promoted the development of inland waterway transport.	The commercialization of agriculture and handicrafts promoted the development of inland waterway transport.
Ming Dynasty	'Traveling separately by land and water, tens of thousands of people and thousands of baskets moved from Guangdong's cities and counties to Yuzhang, Chu, and Min. For water transport, two waterwheels were installed on the sides, rotating day and night to circulate fresh water into the boats, ensuring stagnant water was replaced and preventing harm to the fish fry.'		The embryonic water transport system of Guangdong in the Ming Dynasty	The water transport network of the Pearl River Delta	The commercialization of agriculture and handicrafts promoted the development of inland waterway transport.	The commercialization of agriculture and handicrafts promoted the development of inland waterway transport.
Ming Dynasty	Goods such as incense, sugar, ironware, vines, wax, chili peppers, sappanwood, and palm-leaf fans were transported upstream via the North River and West River to Yuzhang, Changsha, and Hankou, or shipped along the eastern coast to Jiangsu and Zhejiang. Some were sent to Macau and even to 'the Dutch, Japan, Ryukyu, Siam, and Luzon, sailing across the two oceans.'	1	The embryonic water transport system of Guangdong in the Ming Dynasty	The water transport network of the Pearl River Delta	The commercialization of agriculture and handicrafts promoted the development of inland waterway transport.	The commercialization of agriculture and handicrafts promoted the development of inland waterway transport.
Ming Dynasty	'Following the current of Wuman Rapids,' goods were transferred to Guangzhou via the West River.		The embryonic water transport system of Guangdong in the Ming Dynasty	The water transport network of the Pearl River Delta	The commercialization of agriculture and handicrafts promoted the development of inland waterway transport.	The commercialization of agriculture and handicrafts promoted the development of inland waterway transport.
Ming Dynasty	'Turning their products into commodities for each other, making them equivalent in value, and thereby creating markets for one another.'	1	The embryonic water transport system of Guangdong in the Ming Dynasty	The water transport network of the Pearl River Delta	The commercialization of agriculture and handicrafts promoted the development of inland waterway transport.	The commercialization of agriculture and handicrafts promoted the development of inland waterway transport.
Ming Dynasty	Shunde County had 36 markets, more than the entire narrow Pearl River Delta during the Yongle era, while Dongguan had 29. Nanhai and Xinhui each had 25. These four counties alone totaled 115 markets.	2	The embryonic water transport system of Guangdong in the Ming Dynasty	The water transport network of the Pearl River Delta	The rise of market towns and the formation of a dual system integrating market towns and water ports.	The rise of market towns and the formation of a dual system integrating market towns and water ports.
Yuan Dynasty	The compiled 'Nanhai Gazette' (manuscript) only mentions 'Foshan Ferry,' while the 'Nanhai Shangyuan Hu Clan Genealogy' refers to Foshan in the Yuan Dynasty as a 'market.' The status of a 'ferry' as a water transport point and a 'market' as a small-scale hub were roughly equivalent.		The embryonic water transport system of Guangdong in the Ming Dynasty	The water transport network of the Pearl River Delta	The rise of market towns and the formation of a dual system integrating market towns and water ports.	The rise of market towns and the formation of a dual system integrating market towns and water ports.
Yuan Dynasty	'Totaling over 3,000 households.'		The embryonic water transport system of Guangdong in the Ming Dynasty	The water transport network of the Pearl River Delta	The rise of market towns and the formation of a dual system integrating market towns and water ports.	The rise of market towns and the formation of a dual system integrating market towns and water ports.
Yuan Dynasty	'Its lower sluice has two layers, serving as the outlet for the mountain waters around Songtai Stone Chamber. If this sluice were relocated, a deep bay could form three or four li inland, accommodating hundreds of large and small boats and sheltering them from unpredictable storms.'	2	The embryonic water transport system of Guangdong in the Ming Dynasty	The water transport network of the Pearl River Delta	The rise of market towns and the formation of a dual system integrating market towns and water ports.	The rise of market towns and the formation of a dual system integrating market towns and water ports.
Ming Dynasty	The functions of the burgeoning market towns in the Pearl River Delta, along with the transformation and functional shifts of older towns, necessitated water transport facilities.	2	The embryonic water transport system of Guangdong in the Ming Dynasty	The strengthening of waterway connections between regions within the province.	The regulation and water transport of the Han River basin.	The regulation and water transport of the Han River basin.
	'From the Yuan to the Ming Dynasty, aristocratic families from the Central Plains gradually migrated here.'		The embryonic water transport system of Guangdong in the Ming Dynasty	The strengthening of waterway connections between regions within the province.	The regulation and water transport of the Han River basin.	The regulation and water transport of the Han River basin.
	Powerful gentry and wealthy families competed in smuggling, either owning ships for overseas trade or acting as middlemen for profit. Coastal commoners, struggling to survive, also risked venturing out to sea. Patrol officers, bribed to turn a blind eye, pretended to enforce the maritime ban while secretly protecting these activities, as 'the lure of profit drew them in.'		The embryonic water transport system of Guangdong in the Ming Dynasty	The strengthening of waterway connections between regions within the province.	The regulation and water transport of the Han River basin.	The regulation and water transport of the Han River basin.
	The Meijiang River, the main upper tributary of the Han River, was the major waterway of Jiaying Prefecture, with other rivers forming a network around it. Among these, the Chengjiang River was the most significant. Smaller rivers flowing into the Meijiang and Chengjiang were navigable by boats.		The embryonic water transport system of Guangdong in the Ming Dynasty	The strengthening of waterway connections between regions within the province.	The regulation and water transport of the Han River basin.	The regulation and water transport of the Han River basin.
	According to Ma Duanlin's 'Wenxian Tongkao,' the 'Taxation on Commerce' section notes that the Meixi River had 'limited civilian traffic' during the Southern Song Dynasty. However, local gentry only 'set up unauthorized checkpoints.'		The embryonic water transport system of Guangdong in the Ming Dynasty	The strengthening of waterway connections between regions within the province.	The regulation and water transport of the Han River basin.	The regulation and water transport of the Han River basin.
Ming Dynasty	Local officials repeatedly regulated the waterways of the Han River system.	4	The embryonic water transport system of Guangdong in the Ming Dynasty	The strengthening of waterway connections between regions within the province.	The regulation and water transport of the Han River basin.	The regulation and water transport of the Han River basin.
Ming Dynasty	Restoring the Sanli Creek.	2	The embryonic water transport system of Guangdong in the Ming Dynasty	The strengthening of waterway connections between regions within the province.	The regulation and water transport of the Han River basin.	The regulation and water transport of the Han River basin.
Song Dynasty	Chaozhou Prefect Wang Di dredged a creek that flowed from the western suburbs of Haiyang County through Chaoyang and Jieyang before reaching the sea. Its winding course benefited all three counties it passed through, hence its name, 'Three-Benefit Creek.'	2	The embryonic water transport system of Guangdong in the Ming Dynasty	The strengthening of waterway connections between regions within the province.	The regulation and water transport of the Han River basin.	The regulation and water transport of the Han River basin.
Song Dynasty	"Carrying burdens on their shoulders, the benefits do not compensate for the effort, and complaints fill the roads; sailing around the sea, they face hurricanes and raging waves, often falling into unpredictable dangers."	2	The embryonic water transport system of Guangdong in the Ming Dynasty	The strengthening of waterway connections between regions within the province.	The regulation and water transport of the Han River basin.	The regulation and water transport of the Han River basin.
Song Dynasty	"The people of Chaozhou all suffer from it."		The embryonic water transport system of Guangdong in the Ming Dynasty	The strengthening of waterway connections between regions within the province.	The regulation and water transport of the Han River basin.	The regulation and water transport of the Han River basin.
Song Dynasty	"Merchants and travelers are spared from drowning."		The embryonic water transport system of Guangdong in the Ming Dynasty	The strengthening of waterway connections between regions within the province.	The regulation and water transport of the Han River basin.	The regulation and water transport of the Han River basin.
Song Dynasty	"Those transporting grain avoid the sea and take to the rivers, bidding farewell to white waves in the vast ocean and strong winds on large ships."		The embryonic water transport system of Guangdong in the Ming Dynasty	The strengthening of waterway connections between regions within the province.	The regulation and water transport of the Han River basin.	The regulation and water transport of the Han River basin.
Ming Dynasty	Excavating the city moat east of Chaoyang County. Upon assuming office as the county magistrate of Chaoyang, Jiang Yuanmao, with the support of Prefect Zhou Peng, decided to dredge the long-silted city moat. Local gentry repeatedly raised objections, claiming it was too difficult.		The embryonic water transport system of Guangdong in the Ming Dynasty	The strengthening of waterway connections between regions within the province.	The regulation and water transport of the Han River basin.	The regulation and water transport of the Han River basin.
Ming Dynasty	"The river is ten feet deep, fifty feet wide, and stretches thousands of feet. It connects Cheng and Jie to the north and Feng and Hui to the south. It relieves the burden of long journeys and the perils of the open sea, bringing vast benefits."	2	The embryonic water transport system of Guangdong in the Ming Dynasty	The strengthening of waterway connections between regions within the province.	The regulation and water transport of the Han River basin.	The regulation and water transport of the Han River basin.
Ming Dynasty	Dredging the Shitou Stream in Raoping. The Shitou Stream originates from Qingyuan, Xian'ge, and other villages, flowing southeast through Raoping County before emptying into the sea.	2	The embryonic water transport system of Guangdong in the Ming Dynasty	The strengthening of waterway connections between regions within the province.	The regulation and water transport of the Han River basin.	The regulation and water transport of the Han River basin.
	"Boats reaching this point must unload their cargo and travel twenty miles on foot to reach the county seat."	2	The embryonic water transport system of Guangdong in the Ming Dynasty	The strengthening of waterway connections between regions within the province.	The regulation and water transport of the Han River basin.	The regulation and water transport of the Han River basin.
Ming Dynasty	After Yang Hong became the magistrate of Raoping County, he mobilized laborers to dredge the stream into a smooth waterway, allowing scholars, commoners, and merchants to travel and trade without the hardship of arduous journeys. To honor his achievement, the stream was named 'Yang Gong Stream.'	2	The embryonic water transport system of Guangdong in the Ming Dynasty	The strengthening of waterway connections between regions within the province.	The regulation and water transport of the Han River basin.	The regulation and water transport of the Han River basin.
	According to Zhan Ruoshui's 'Record of the New Stream': 'Chengxiang was anciently known as Meizhou, with a small strategic stream flowing northwest along the city and south into the East Great River.' In the middle lay Baihua Islet. 'As the river silted up and overflowed, the water eroded the islet, and the stream shifted, gnawing at the city's foundations.'	2	The embryonic water transport system of Guangdong in the Ming Dynasty	The strengthening of waterway connections between regions within the province.	The regulation and water transport of the Han River basin.	The regulation and water transport of the Han River basin.
Ming Dynasty	After Zhang Jian became the magistrate of Chengxiang, he dispatched Registrar Cai Guiduan to excavate a new stream to divert the water. 'This diverted flow passed east of the city before rejoining the Mei Stream, while the original channel was dredged to restore its course through the islets.'	2	The embryonic water transport system of Guangdong in the Ming Dynasty	The strengthening of waterway connections between regions within the province.	The regulation and water transport of the Han River basin.	The regulation and water transport of the Han River basin.
Ming Dynasty	"Responding to the people's request, they built a dam to block the flow."		The embryonic water transport system of Guangdong in the Ming Dynasty	The strengthening of waterway connections between regions within the province.	The regulation and water transport of the Han River basin.	The regulation and water transport of the Han River basin.
Ming Dynasty	"When the tides come, the converging currents surge, benefiting travelers, easing the burden on transporters, and providing defenders with a natural moat. Goods flow freely, livelihoods improve, the terrain is strengthened, the atmosphere is uplifted, and culture flourishes."	2	The embryonic water transport system of Guangdong in the Ming Dynasty	The strengthening of waterway connections between regions within the province.	The regulation and water transport of the Han River basin.	The regulation and water transport of the Han River basin.
Ming Dynasty	"Previously, residents of Longxi, E'pu, and Pengzhou had to travel by sea to reach the county seat, often facing the peril of storms and capsizing." In 1525, Prefect Wang Pao, prompted by traveler Xue Kan's advocacy, mobilized laborers from two counties and seven districts to dredge a canal. Stretching over 20 miles from Longxi to Taoshan.	2	The embryonic water transport system of Guangdong in the Ming Dynasty	The strengthening of waterway connections between regions within the province.	The regulation and water transport of the Han River basin.	The regulation and water transport of the Han River basin.
Ming Dynasty	Haiyang County Magistrate Shen Fengchao further dredged it, extending it by over 2,900 zhang.	2	The embryonic water transport system of Guangdong in the Ming Dynasty	The strengthening of waterway connections between regions within the province.	The regulation and water transport of the Han River basin.	The regulation and water transport of the Han River basin.
Ming Dynasty	Dredging the Pengla Rapids. The Mei River flows northeast to the east of Fengshun in Chengxiang, where the Pengla Rapids lie—a treacherous stretch. 'With fierce currents in the middle, boats capsize year after year.'	2	The embryonic water transport system of Guangdong in the Ming Dynasty	The strengthening of waterway connections between regions within the province.	The regulation and water transport of the Han River basin.	The regulation and water transport of the Han River basin.
Ming Dynasty	"They built pavilions and opened paths to avoid the danger, finally alleviating the peril."	2	The embryonic water transport system of Guangdong in the Ming Dynasty	The strengthening of waterway connections between regions within the province.	The regulation and water transport of the Han River basin.	The regulation and water transport of the Han River basin.
Ming Dynasty	Huang Yugui mobilized laborers to begin excavation, completing the project in a year.	2	The embryonic water transport system of Guangdong in the Ming Dynasty	The strengthening of waterway connections between regions within the province.	The regulation and water transport of the Han River basin.	The regulation and water transport of the Han River basin.
	"Travelers now willingly take this route."	2	The embryonic water transport system of Guangdong in the Ming Dynasty	The strengthening of waterway connections between regions within the province.	The regulation and water transport of the Han River basin.	The regulation and water transport of the Han River basin.
Ming Dynasty	Guangdong salt could now be sold in Jiangxi. After the Shiku River was dredged, it became a transport route for 'Yudu, Xingguo, Huichang, Ningdu, and Ruijin in Jiangxi, as well as Wuping in Fujian.'	2	The embryonic water transport system of Guangdong in the Ming Dynasty	The strengthening of waterway connections between regions within the province.	The regulation and water transport of the Han River basin.	The regulation and water transport of the Han River basin.
	According to the Kangxi-era 'Gazetteer of Leizhou Prefecture,' under 'Geography' and 'Customs': 'The land is vast and grain cheap, but the people are lazy in farming and lack savings. Thus, Leizhou has no wealthy families; even the well-off merely escape hunger and cold.' If this was the case in the early Qing, the Ming Dynasty can be imagined. The main local product exchanged with other regions …	2	The embryonic water transport system of Guangdong in the Ming Dynasty	The strengthening of waterway connections between regions within the province.	Further development of water transport in Gaozhou, Leizhou, Lianzhou, and Hainan.	Further development of water transport in Gaozhou, Leizhou, Lianzhou, and Hainan.
Ming Dynasty	"Three cents of silver per peck"		The embryonic water transport system of Guangdong in the Ming Dynasty	The strengthening of waterway connections between regions within the province.	Further development of water transport in Gaozhou, Leizhou, Lianzhou, and Hainan.	Further development of water transport in Gaozhou, Leizhou, Lianzhou, and Hainan.
	"Brown sugar, its distribution is not extensive"		The embryonic water transport system of Guangdong in the Ming Dynasty	The strengthening of waterway connections between regions within the province.	Further development of water transport in Gaozhou, Leizhou, Lianzhou, and Hainan.	Further development of water transport in Gaozhou, Leizhou, Lianzhou, and Hainan.
	"Most women in Leizhou make a living by weaving kudzu"		The embryonic water transport system of Guangdong in the Ming Dynasty	The strengthening of waterway connections between regions within the province.	Further development of water transport in Gaozhou, Leizhou, Lianzhou, and Hainan.	Further development of water transport in Gaozhou, Leizhou, Lianzhou, and Hainan.
Ming Dynasty	By the Ming Dynasty, some products were already available for exchange with other regions. Additionally, the area was abundant in salt production, with six salt fields. During the Zhengtong era (1436–1449), the salt produced here accounted for nearly a quarter of the province's total.	1	The embryonic water transport system of Guangdong in the Ming Dynasty	The strengthening of waterway connections between regions within the province.	Further development of water transport in Gaozhou, Leizhou, Lianzhou, and Hainan.	Further development of water transport in Gaozhou, Leizhou, Lianzhou, and Hainan.
Ming Dynasty	Leizhou is surrounded by the sea on three sides, with many excellent harbors. "With favorable winds, one can easily sail south to Qiongya or east to Fujian and Zhejiang."	2	The embryonic water transport system of Guangdong in the Ming Dynasty	The strengthening of waterway connections between regions within the province.	Further development of water transport in Gaozhou, Leizhou, Lianzhou, and Hainan.	Further development of water transport in Gaozhou, Leizhou, Lianzhou, and Hainan.
Ming Dynasty	"White sugar was shipped to places like Suzhou and Tianjin."	1	The embryonic water transport system of Guangdong in the Ming Dynasty	The strengthening of waterway connections between regions within the province.	Further development of water transport in Gaozhou, Leizhou, Lianzhou, and Hainan.	Further development of water transport in Gaozhou, Leizhou, Lianzhou, and Hainan.
Ming Dynasty	"Large ox carts transported it to seagoing vessels, which then shipped the goods to the Central Plains."	1	The embryonic water transport system of Guangdong in the Ming Dynasty	The strengthening of waterway connections between regions within the province.	Further development of water transport in Gaozhou, Leizhou, Lianzhou, and Hainan.	Further development of water transport in Gaozhou, Leizhou, Lianzhou, and Hainan.
Ming Dynasty	"Meilu has a population of over ten thousand, with rice, fish, salt, timber, and tools all gathered here. Merchants from Zhangzhou sail in white barges, arriving in spring and leaving in autumn, trading goods for rice in quantities of hundreds or even thousands."	1	The embryonic water transport system of Guangdong in the Ming Dynasty	The strengthening of waterway connections between regions within the province.	Further development of water transport in Gaozhou, Leizhou, Lianzhou, and Hainan.	Further development of water transport in Gaozhou, Leizhou, Lianzhou, and Hainan.
Ming Dynasty	Five merchant ships from Fujian arrived in Wuchuan to purchase rice and grain. On their return voyage near Jieshi Village, they were pursued by pirates and fled to seek help from government troops. Instead, the patrolling soldiers captured 55 merchants and boatmen on board, falsely accusing them of being Japanese pirates to claim rewards. Jieshi Village, where they were pursued by pirates and fle…	3	The embryonic water transport system of Guangdong in the Ming Dynasty	The strengthening of waterway connections between regions within the province.	Further development of water transport in Gaozhou, Leizhou, Lianzhou, and Hainan.	Further development of water transport in Gaozhou, Leizhou, Lianzhou, and Hainan.
Ming Dynasty	The Lingshui River in Lingshui County is navigable for over a hundred li, with boats capable of carrying loads of over ten dan.	2	The embryonic water transport system of Guangdong in the Ming Dynasty	The strengthening of waterway connections between regions within the province.	Further development of water transport in Gaozhou, Leizhou, Lianzhou, and Hainan.	Further development of water transport in Gaozhou, Leizhou, Lianzhou, and Hainan.
Ming Dynasty	According to Volume 4 of the Zhengde-era "Qiong Tai Zhi": "To reach Qiongzhou from Xuwen, one must cross the sea. There are ferries at Hai'an, Talei, Guantou, Nahuang, Laoyazhou, and Chelun. Historically, Qiongzhou had limited land routes to the four prefectures, so most travel was by sea. Thus, in the Song Dynasty, when Ding Wei proposed the exile of Kou Zhun to Yai, he mentioned 'crossing the w…	2	The embryonic water transport system of Guangdong in the Ming Dynasty	The strengthening of waterway connections between regions within the province.	Further development of water transport in Gaozhou, Leizhou, Lianzhou, and Hainan.	Further development of water transport in Gaozhou, Leizhou, Lianzhou, and Hainan.
Ming Dynasty	During the Ming Dynasty, 470,000 immigrants moved to Hainan.		The embryonic water transport system of Guangdong in the Ming Dynasty	The strengthening of waterway connections between regions within the province.	Further development of water transport in Gaozhou, Leizhou, Lianzhou, and Hainan.	Further development of water transport in Gaozhou, Leizhou, Lianzhou, and Hainan.
Ming Dynasty	With the increase in labor, grain production slightly improved, and high-yield crops like sweet potatoes were introduced. Thus, "although rice production was not greater than in Gaozhou and Leizhou, years were not too barren, and they did not rely on imports."	1	The embryonic water transport system of Guangdong in the Ming Dynasty	The strengthening of waterway connections between regions within the province.	Further development of water transport in Gaozhou, Leizhou, Lianzhou, and Hainan.	Further development of water transport in Gaozhou, Leizhou, Lianzhou, and Hainan.
Ming Dynasty	"A local saying goes: 'Betel nuts in the east, rice in the west.' The eastern fields are inferior to the western ones, so in lean years, supplies often came from the west. The western fields are inferior to the Li people's fields, so daily rice boats mostly came from Li villages."		The embryonic water transport system of Guangdong in the Ming Dynasty	The strengthening of waterway connections between regions within the province.	Further development of water transport in Gaozhou, Leizhou, Lianzhou, and Hainan.	Further development of water transport in Gaozhou, Leizhou, Lianzhou, and Hainan.
Ming Dynasty	Zhang Tianxia's "Huang Yu Kao" records: "In the Li峒, 'cattle and sheep roam the wild, with no disputes over ownership.' Zhu Yuanzhang once sent people to Hainan to purchase cattle."		The embryonic water transport system of Guangdong in the Ming Dynasty	The strengthening of waterway connections between regions within the province.	Further development of water transport in Gaozhou, Leizhou, Lianzhou, and Hainan.	Further development of water transport in Gaozhou, Leizhou, Lianzhou, and Hainan.
Ming Dynasty	"Merchants annually transport cattle from Qiongzhou to supply Guangdong and Guangxi."		The embryonic water transport system of Guangdong in the Ming Dynasty	The strengthening of waterway connections between regions within the province.	Further development of water transport in Gaozhou, Leizhou, Lianzhou, and Hainan.	Further development of water transport in Gaozhou, Leizhou, Lianzhou, and Hainan.
Ming Dynasty	"Mount Wuzhi abounds in crystal, radiant and illuminating."	1	The embryonic water transport system of Guangdong in the Ming Dynasty	The strengthening of waterway connections between regions within the province.	Further development of water transport in Gaozhou, Leizhou, Lianzhou, and Hainan.	Further development of water transport in Gaozhou, Leizhou, Lianzhou, and Hainan.
Ming Dynasty	Hainan Island was rich in salt and timber, including precious woods like ironwood, rosewood, sappanwood, iron rope wood, and nanmu.	1	The embryonic water transport system of Guangdong in the Ming Dynasty	The strengthening of waterway connections between regions within the province.	Further development of water transport in Gaozhou, Leizhou, Lianzhou, and Hainan.	Further development of water transport in Gaozhou, Leizhou, Lianzhou, and Hainan.
Ming Dynasty	"The city of Qiong relies heavily on firewood, rice, bamboo, and timber."	1	The embryonic water transport system of Guangdong in the Ming Dynasty	The strengthening of waterway connections between regions within the province.	Further development of water transport in Gaozhou, Leizhou, Lianzhou, and Hainan.	Further development of water transport in Gaozhou, Leizhou, Lianzhou, and Hainan.
Ming Dynasty	Prefect Zhang Heng, based on the advice of elder Tang Zheng and others, "purchased private land to divert river water through the village straight to the city moat, widening the river to twelve feet to facilitate grain transport from subordinate counties."	2	The embryonic water transport system of Guangdong in the Ming Dynasty	The strengthening of waterway connections between regions within the province.	Further development of water transport in Gaozhou, Leizhou, Lianzhou, and Hainan.	Further development of water transport in Gaozhou, Leizhou, Lianzhou, and Hainan.
	Frequent water transport occurred between Hainan Island and the opposite Gaozhou and Leizhou regions. Haikou was the official ferry, Baisha an ancient ferry, and Lielou a private ferry. From these three ferries, one could reach Xuwen's Hai'an Ferry in half a day with a south wind, with the route from Lielou Point to Chelun Pu being the shortest.	2	The embryonic water transport system of Guangdong in the Ming Dynasty	The strengthening of waterway connections between regions within the province.	Further development of water transport in Gaozhou, Leizhou, Lianzhou, and Hainan.	Further development of water transport in Gaozhou, Leizhou, Lianzhou, and Hainan.
Ming Dynasty	Qiu Jun remarked: "Since ancient times, Qiong Prefecture has been known as a land of happiness and ease of governance. ... Exotic fragrances, rare woods, and the trade of patterned armor and fine furs by merchants reached the regions of Jianghuai, Fujian, and Zhejiang, amounting to tens of millions annually—such was the abundance of its resources."		The embryonic water transport system of Guangdong in the Ming Dynasty	The strengthening of waterway connections between regions within the province.	Further development of water transport in Gaozhou, Leizhou, Lianzhou, and Hainan.	Further development of water transport in Gaozhou, Leizhou, Lianzhou, and Hainan.
	"Haikou serves as the harbor gate, where the gathering of masts and sails stands dense like bamboo." "Haikou serves as the harbor gate, where the gathering of masts and sails stands dense like bamboo."	2	The embryonic water transport system of Guangdong in the Ming Dynasty	The strengthening of waterway connections between regions within the province.	Further development of water transport in Gaozhou, Leizhou, Lianzhou, and Hainan.	Further development of water transport in Gaozhou, Leizhou, Lianzhou, and Hainan.
Ming Dynasty	In the first year of the Yongle era (1403), Liu Yu, the centurion of the former garrison, led troops to transport galangal medicinal herbs to Nanjing by ship.		The embryonic water transport system of Guangdong in the Ming Dynasty	The strengthening of waterway connections between regions within the province.	Further development of water transport in Gaozhou, Leizhou, Lianzhou, and Hainan.	Further development of water transport in Gaozhou, Leizhou, Lianzhou, and Hainan.
Ming Dynasty	Official envoys dispatched to Jiaozhi, Siam, Champa, and other countries, or tribute ships from these nations coming to pay homage, all had to pass through Hainan.	2	The embryonic water transport system of Guangdong in the Ming Dynasty	The strengthening of waterway connections between regions within the province.	Further development of water transport in Gaozhou, Leizhou, Lianzhou, and Hainan.	Further development of water transport in Gaozhou, Leizhou, Lianzhou, and Hainan.
Ming Dynasty	"Xiang Gui, the centurion of the former garrison, led troops to accompany the ox and the eunuch envoy to Siam," which was referred to as 'escorting and communicating with foreign lands.'		The embryonic water transport system of Guangdong in the Ming Dynasty	The strengthening of waterway connections between regions within the province.	Further development of water transport in Gaozhou, Leizhou, Lianzhou, and Hainan.	Further development of water transport in Gaozhou, Leizhou, Lianzhou, and Hainan.
	"The tribute routes of the South China Sea are measured by this standard."		The embryonic water transport system of Guangdong in the Ming Dynasty	The strengthening of waterway connections between regions within the province.	Further development of water transport in Gaozhou, Leizhou, Lianzhou, and Hainan.	Further development of water transport in Gaozhou, Leizhou, Lianzhou, and Hainan.
Ming Dynasty	According to the 'Complete Collection of Illustrations and Writings' (Tushu Jicheng), Volume 1380 of the 'Geographical Records': 'The Zhaoying Temple is located 35 li northeast of the state (i.e., Wanzhou) at the harbor gate of Liantang. Its deity is called the Ship Lord. In the third year of the Hongwu era (1370), Deputy Magistrate Wu Su petitioned for its official recognition as the deity of Xi…	3	The embryonic water transport system of Guangdong in the Ming Dynasty	The strengthening of waterway connections between regions within the province.	Further development of water transport in Gaozhou, Leizhou, Lianzhou, and Hainan.	Further development of water transport in Gaozhou, Leizhou, Lianzhou, and Hainan.
Ming Dynasty	During the early Ming dynasty, traces of Chinese sailing ships were also left in the Xisha Islands (Paracel Islands). Zheng He led his fleet on seven voyages to the Western Oceans, navigating with the wind and inevitably passing through the Xisha Islands. Ancient coins such as the Yongle Tongbao found in the Xisha Islands serve as evidence.	2	The embryonic water transport system of Guangdong in the Ming Dynasty	The strengthening of waterway connections between regions within the province.	Further development of water transport in Gaozhou, Leizhou, Lianzhou, and Hainan.	Further development of water transport in Gaozhou, Leizhou, Lianzhou, and Hainan.
Jin Dynasty	"In the ninth year of the Republic of China (1920), Japanese fishermen discovered a vast number of ancient coins embedded in the coral reefs underwater in the Xisha Islands. Most were covered by the reefs, and they used explosives to retrieve some. Among them, the oldest and rarest were coins from the Wang Mang era, while the newest and most abundant were Yongle Tongbao coins. The Yongle Tongbao …	1	The embryonic water transport system of Guangdong in the Ming Dynasty	The strengthening of waterway connections between regions within the province.	Further development of water transport in Gaozhou, Leizhou, Lianzhou, and Hainan.	Further development of water transport in Gaozhou, Leizhou, Lianzhou, and Hainan.
Modern era	Staff at the meteorological station on Dongsha Island (Pratas Island) discovered a batch of ancient copper coins on the reef flat about 2 meters underwater. According to scholars from the Guangdong Provincial Museum, these were also the result of a shipwreck during or shortly after the Yongle era of the Ming dynasty.		The embryonic water transport system of Guangdong in the Ming Dynasty	The strengthening of waterway connections between regions within the province.	Further development of water transport in Gaozhou, Leizhou, Lianzhou, and Hainan.	Further development of water transport in Gaozhou, Leizhou, Lianzhou, and Hainan.
Ming Dynasty	On the eleventh map of the 'Zheng He Navigation Chart,' compiled in the mid-15th century, a location labeled 'Shixing Shitang' refers to the Dongsha Islands (Pratas Islands) and Zhongsha Islands (Macclesfield Bank).		The embryonic water transport system of Guangdong in the Ming Dynasty	The strengthening of waterway connections between regions within the province.	Further development of water transport in Gaozhou, Leizhou, Lianzhou, and Hainan.	Further development of water transport in Gaozhou, Leizhou, Lianzhou, and Hainan.
	"Without venturing to sea, one cannot build large ships."		The embryonic water transport system of Guangdong in the Ming Dynasty	The strengthening of waterway connections between regions within the province.	The increase in ship types, led by Guangdong-style vessels, and the improvement in ship performance	The increase in ship types, led by Guangdong-style vessels, and the improvement in ship performance
Ming Dynasty	Zheng He's grand feat of leading a massive fleet on seven voyages to the Western Oceans was built upon the foundation of Song and Yuan dynasty shipbuilding advancements. However, this momentum did not last long, and afterward, no fleet as large as Zheng He's was seen again.		The embryonic water transport system of Guangdong in the Ming Dynasty	The strengthening of waterway connections between regions within the province.	The increase in ship types, led by Guangdong-style vessels, and the improvement in ship performance	The increase in ship types, led by Guangdong-style vessels, and the improvement in ship performance
Ming Dynasty	After limited maritime trade was permitted, larger ships occasionally appeared but never flourished. Nevertheless, throughout the Ming dynasty, there were still new developments in ship types, quality, performance, and navigation technology.	1	The embryonic water transport system of Guangdong in the Ming Dynasty	The strengthening of waterway connections between regions within the province.	The increase in ship types, led by Guangdong-style vessels, and the improvement in ship performance	The increase in ship types, led by Guangdong-style vessels, and the improvement in ship performance
Ming Dynasty	Among the eleven prefectures and states of Guangdong Province, eight are located along the South China Sea. Shipbuilding was widely distributed, with Chaozhou, Guangzhou, and Gaozhou serving as its central hubs. Due to the need to defend against so-called 'Japanese pirates,' coastal defense was a constant concern for both the court and local officials. The coastal defense line centered around the…	3	The embryonic water transport system of Guangdong in the Ming Dynasty	The strengthening of waterway connections between regions within the province.	The increase in ship types, led by Guangdong-style vessels, and the improvement in ship performance	The increase in ship types, led by Guangdong-style vessels, and the improvement in ship performance
Ming Dynasty	Chong Ming, a thousand-household officer of the Hainan Guard's Central Battalion, and Lin Mao, a hundred-household officer of the Rear Battalion, were once dispatched to Guangzhou to build warships, which they sailed back to the Hainan Guard for defense against Japanese pirates.		The embryonic water transport system of Guangdong in the Ming Dynasty	The strengthening of waterway connections between regions within the province.	The increase in ship types, led by Guangdong-style vessels, and the improvement in ship performance	The increase in ship types, led by Guangdong-style vessels, and the improvement in ship performance
Ming Dynasty	After Han Yong assumed the role of Governor-General of Guangdong and Guangxi in the first year of the Chenghua era (1465), he prepared provisions and funds, purchased materials in Nanhai County, and hired craftsmen to build 500 ships. For every ten ships, there was an additional scout vessel for reconnaissance. As the activities of Japanese pirates and sea bandits intensified, the strongholds lat…	3	The embryonic water transport system of Guangdong in the Ming Dynasty	The strengthening of waterway connections between regions within the province.	The increase in ship types, led by Guangdong-style vessels, and the improvement in ship performance	The increase in ship types, led by Guangdong-style vessels, and the improvement in ship performance
	The 'Military Records' (Part Four) notes: 'Guangdong ships are made of iron-hard chestnut wood, surpassing Fujian ships in size and sturdiness.' This succinctly captures the defining characteristics of 'Guangdong ships': superior materials, massive hulls, and exceptional durability.	2	The embryonic water transport system of Guangdong in the Ming Dynasty	The strengthening of waterway connections between regions within the province.	The increase in ship types, led by Guangdong-style vessels, and the improvement in ship performance	The increase in ship types, led by Guangdong-style vessels, and the improvement in ship performance
Ming Dynasty	During the Ming Dynasty, the reputation of 'Guangdong ships' rose significantly, surpassing that of Fujian ships, which was not unrelated to these qualities. As Qu Dajun, a Panyu native deeply concerned with local affairs, pointed out: 'Guangdong's mengchong (warships) outperform Fujian's cargo ships.'		The embryonic water transport system of Guangdong in the Ming Dynasty	The strengthening of waterway connections between regions within the province.	The increase in ship types, led by Guangdong-style vessels, and the improvement in ship performance	The increase in ship types, led by Guangdong-style vessels, and the improvement in ship performance
Ming Dynasty	In the Ming Dynasty, considering the characteristics of Guangdong's coastal waters, six types of warships were designated: Fujian ships, sand ships, white cargo ships,唬船 (hu ships), black ships, and fishing boats.	2	The embryonic water transport system of Guangdong in the Ming Dynasty	The strengthening of waterway connections between regions within the province.	The increase in ship types, led by Guangdong-style vessels, and the improvement in ship performance	The increase in ship types, led by Guangdong-style vessels, and the improvement in ship performance
	Guo Fei, the compiler of the 'Guangdong General Gazetteer,' argued that these should 'be built uniformly to complement Fujian ships.'		The embryonic water transport system of Guangdong in the Ming Dynasty	The strengthening of waterway connections between regions within the province.	The increase in ship types, led by Guangdong-style vessels, and the improvement in ship performance	The increase in ship types, led by Guangdong-style vessels, and the improvement in ship performance
	White cargo ships were vessels used in Chaozhou, Guangdong, and Zhangzhou and Quanzhou in Fujian. Their structure was largely similar to Fujian ships and sand ships. Coastal residents of Fujian and Chaozhou used them as merchant ships, 'sailing into the deep ocean, traveling safely and swiftly.' Thus, military ships were also built in this style.	1	The embryonic water transport system of Guangdong in the Ming Dynasty	The strengthening of waterway connections between regions within the province.	The increase in ship types, led by Guangdong-style vessels, and the improvement in ship performance	The increase in ship types, led by Guangdong-style vessels, and the improvement in ship performance
	These ships were slightly smaller than唬船 (hu ships), making them suitable for reconnaissance, 'delivering reports, accompanying troops, attacking, and capturing.' They could be used interchangeably with唬船. However, their heavy wood material differed from the cedar of唬船, making it difficult to dock near shore, necessitating the use of auxiliary boats for transportation.	2	The embryonic water transport system of Guangdong in the Ming Dynasty	The strengthening of waterway connections between regions within the province.	The increase in ship types, led by Guangdong-style vessels, and the improvement in ship performance	The increase in ship types, led by Guangdong-style vessels, and the improvement in ship performance
Ming Dynasty	Although Guangdong was renowned for its 'Guangdong ships,' it also adapted and replicated foreign ship designs based on local waterway conditions. The manufactured ships varied in size and function, suitable for inland ports and open seas, and assigned tasks such as scouting, supply, assault, and pursuit. In the Ming Dynasty, warships and civilian vessels were structurally identical, differing on…	2	The embryonic water transport system of Guangdong in the Ming Dynasty	The strengthening of waterway connections between regions within the province.	The increase in ship types, led by Guangdong-style vessels, and the improvement in ship performance	The increase in ship types, led by Guangdong-style vessels, and the improvement in ship performance
Ming Dynasty	There were instances of military officers and officials engaging in corruption, privately selling government warships to merchants for conversion into civilian vessels.		The embryonic water transport system of Guangdong in the Ming Dynasty	The strengthening of waterway connections between regions within the province.	The increase in ship types, led by Guangdong-style vessels, and the improvement in ship performance	The increase in ship types, led by Guangdong-style vessels, and the improvement in ship performance
Ming Dynasty	An imperial decree was subsequently issued to strictly prohibit such practices.		The embryonic water transport system of Guangdong in the Ming Dynasty	The strengthening of waterway connections between regions within the province.	The increase in ship types, led by Guangdong-style vessels, and the improvement in ship performance	The increase in ship types, led by Guangdong-style vessels, and the improvement in ship performance
	Dongguan Yin Jin stated in "Strategies for Coastal Defense": "In earlier years, the six forts (referring to Tuolin, Jieshi, Nantou, Beijin, Baigemen, and Baisha) borrowed civilian ships, which was a temporary measure, not sustainable. Thus, the coastal defenses were left vulnerable, and piracy flourished. Recently (during the Wanli era), official ships were adopted, following the example of Fujia…	2	The embryonic water transport system of Guangdong in the Ming Dynasty	The strengthening of waterway connections between regions within the province.	The increase in ship types, led by Guangdong-style vessels, and the improvement in ship performance	The increase in ship types, led by Guangdong-style vessels, and the improvement in ship performance
Ming Dynasty	Official ships were already in use, as previously mentioned. However, during the typhoon season when pirates were most active, the official ships often proved insufficient. As a result, ships like the Wucao from Dongguan and the Hengjiang from Xinhui were frequently borrowed to supplement the warships for patrol and defense. The Wucao was equipped with breech-loading cannons and fireballs, while …	3	The embryonic water transport system of Guangdong in the Ming Dynasty	The strengthening of waterway connections between regions within the province.	The increase in ship types, led by Guangdong-style vessels, and the improvement in ship performance	The increase in ship types, led by Guangdong-style vessels, and the improvement in ship performance
Ming Dynasty	In the 24th year of the Jiajing era (1545), 110 Hengjiang ships participated in Qi Jiguang's anti-pirate naval fleet.	3	The embryonic water transport system of Guangdong in the Ming Dynasty	The strengthening of waterway connections between regions within the province.	The increase in ship types, led by Guangdong-style vessels, and the improvement in ship performance	The increase in ship types, led by Guangdong-style vessels, and the improvement in ship performance
	Those commissioned to build warships often embezzled funds, colluding with craftsmen to cut corners. As a result, the ships were poorly constructed—narrow in design, made with thin materials—merely resembling a ship in appearance.		The embryonic water transport system of Guangdong in the Ming Dynasty	The strengthening of waterway connections between regions within the province.	The increase in ship types, led by Guangdong-style vessels, and the improvement in ship performance	The increase in ship types, led by Guangdong-style vessels, and the improvement in ship performance
Ming Dynasty	The craftsmen employed were registered as permanent laborers under the artisan household system.		The embryonic water transport system of Guangdong in the Ming Dynasty	The strengthening of waterway connections between regions within the province.	The increase in ship types, led by Guangdong-style vessels, and the improvement in ship performance	The increase in ship types, led by Guangdong-style vessels, and the improvement in ship performance
	"They served once every three years, with each term lasting no more than three months."		The embryonic water transport system of Guangdong in the Ming Dynasty	The strengthening of waterway connections between regions within the province.	The increase in ship types, led by Guangdong-style vessels, and the improvement in ship performance	The increase in ship types, led by Guangdong-style vessels, and the improvement in ship performance
Ming Dynasty	During the Wanli era, the cost of building a single ship exceeded a thousand taels of silver, and annual repairs required no less than five to six hundred taels.	1	The embryonic water transport system of Guangdong in the Ming Dynasty	The strengthening of waterway connections between regions within the province.	The increase in ship types, led by Guangdong-style vessels, and the improvement in ship performance	The increase in ship types, led by Guangdong-style vessels, and the improvement in ship performance
Ming Dynasty	Zhang Xie once pointed out: "Some claim that naval warships are less sturdy than merchant vessels, unaware that merchant ships cost far more (i.e., their construction expenses are higher). The funds allocated by the government for warships amount to only a third of that." In other words, during the Wanli era, the cost of warships was only one-third that of merchant ships.	3	The embryonic water transport system of Guangdong in the Ming Dynasty	The strengthening of waterway connections between regions within the province.	The increase in ship types, led by Guangdong-style vessels, and the improvement in ship performance	The increase in ship types, led by Guangdong-style vessels, and the improvement in ship performance
	"Those in Fujian built ships in Gaozhou and Chaozhou of Guangdong and procured goods in Ningbo and Shaoxing of Zhejiang, gathering crews to sail abroad. Those in Zhejiang and Guangdong, meanwhile, built ships and procured goods in Zhangzhou and Quanzhou of Fujian, assembling crews for overseas voyages."		The embryonic water transport system of Guangdong in the Ming Dynasty	The strengthening of waterway connections between regions within the province.	The increase in ship types, led by Guangdong-style vessels, and the improvement in ship performance	The increase in ship types, led by Guangdong-style vessels, and the improvement in ship performance
	"Must exceed a thousand hu in capacity."		The embryonic water transport system of Guangdong in the Ming Dynasty	The strengthening of waterway connections between regions within the province.	The increase in ship types, led by Guangdong-style vessels, and the improvement in ship performance	The increase in ship types, led by Guangdong-style vessels, and the improvement in ship performance
Ming Dynasty	The ships built by the merchant leader Wang Zhi in Gaozhou, Guangdong, were colossal—"massive vessels linked together, spanning 120 paces in length, accommodating 2,000 people, with wooden walls and towers, four gates on deck, and space for horses to gallop."	1	The embryonic water transport system of Guangdong in the Ming Dynasty	The strengthening of waterway connections between regions within the province.	The increase in ship types, led by Guangdong-style vessels, and the improvement in ship performance	The increase in ship types, led by Guangdong-style vessels, and the improvement in ship performance
Ming Dynasty	Hai Rui's grandson, Shuzu, constructed a large ship on Hainan Island, which took three years to complete. It measured approximately 28 zhang in length from bow to stern, with a mast 25 zhang tall.	1	The embryonic water transport system of Guangdong in the Ming Dynasty	The strengthening of waterway connections between regions within the province.	The increase in ship types, led by Guangdong-style vessels, and the improvement in ship performance	The increase in ship types, led by Guangdong-style vessels, and the improvement in ship performance
Ming Dynasty	"Passage was possible on both sides. The sails were woven from reeds, not hung on a single mast but suspended between dual poles, unlike the adjustable sails of the Central Plains, relying on manpower to navigate against the wind." Black tower ships and salt ships sailed on the North River from Nanxiong to Guangzhou.	2	The embryonic water transport system of Guangdong in the Ming Dynasty	The strengthening of waterway connections between regions within the province.	The increase in ship types, led by Guangdong-style vessels, and the improvement in ship performance	The increase in ship types, led by Guangdong-style vessels, and the improvement in ship performance
Ming Dynasty	The Xiangliao was similar in length and width to the dragon boat but relied solely on oars instead of paddles, with 14 or 16 oars and three masts. Some Xiangliao were equipped with two or four windmill-like devices on the sides to propel water.		The embryonic water transport system of Guangdong in the Ming Dynasty	The strengthening of waterway connections between regions within the province.	The increase in ship types, led by Guangdong-style vessels, and the improvement in ship performance	The increase in ship types, led by Guangdong-style vessels, and the improvement in ship performance
Ming Dynasty	Feng Zhongke operated a shipyard in Liubo Yong (near present-day Penglai Road) west of Guangzhou's Enning Lane, adjacent to the riverbank, where he built "large and small farming boats for lease."	4	The embryonic water transport system of Guangdong in the Ming Dynasty	The strengthening of waterway connections between regions within the province.	The increase in ship types, led by Guangdong-style vessels, and the improvement in ship performance	The increase in ship types, led by Guangdong-style vessels, and the improvement in ship performance
Ming Dynasty	The Ming army 'engaged the enemy (i.e., Huang Xiaoyang's forces) with over 500 ships sailing from Boluomiao Taiguanjiao to the waters in front of the prefecture (note: near the present-day Pearl River Bridge area).'		The embryonic water transport system of Guangdong in the Ming Dynasty	The strengthening of waterway connections between regions within the province.	The increase in ship types, led by Guangdong-style vessels, and the improvement in ship performance	The increase in ship types, led by Guangdong-style vessels, and the improvement in ship performance
Ming Dynasty	The key fortress of Nantou in Guangdong's central coastal defense required 'an annual inspection and requisition of 3,000 black ships' during the windy and rainy season in late spring and early summer.	3	The embryonic water transport system of Guangdong in the Ming Dynasty	The strengthening of waterway connections between regions within the province.	The increase in ship types, led by Guangdong-style vessels, and the improvement in ship performance	The increase in ship types, led by Guangdong-style vessels, and the improvement in ship performance
Ming Dynasty	These ships were deployed to crucial coastal inlets for patrol and defense. Additionally, according to Chen Yijiao, a salt merchant from Dongguan during the Wanli era, the number of salt boats along the coast 'amounted to no fewer than several thousand.'	3	The embryonic water transport system of Guangdong in the Ming Dynasty	The strengthening of waterway connections between regions within the province.	The increase in ship types, led by Guangdong-style vessels, and the improvement in ship performance	The increase in ship types, led by Guangdong-style vessels, and the improvement in ship performance
Ming Dynasty	The 'Military Records' (Part Four) noted: 'The design of boats varies between rivers and seas.' In the Jiangnan region, shipbuilding primarily served grain transport, while ships built in Fujian and Guangdong were used for official cargo transport, anti-piracy operations, inland waterway transport, and maritime trade—meaning they served not only transportation but also warfare. Given the diverse …	2	The embryonic water transport system of Guangdong in the Ming Dynasty	The strengthening of waterway connections between regions within the province.	The increase in ship types, led by Guangdong-style vessels, and the improvement in ship performance	The increase in ship types, led by Guangdong-style vessels, and the improvement in ship performance
	"Paper boats and iron men"		The embryonic water transport system of Guangdong in the Ming Dynasty	The strengthening of waterway connections between regions within the province.	The increase in ship types, led by Guangdong-style vessels, and the improvement in ship performance	The increase in ship types, led by Guangdong-style vessels, and the improvement in ship performance
Jin Dynasty	"Boatmen and oarsmen were selected from Fujian and Yu (i.e., Panyu)."		The embryonic water transport system of Guangdong in the Ming Dynasty	The strengthening of waterway connections between regions within the province.	The increase in ship types, led by Guangdong-style vessels, and the improvement in ship performance	The increase in ship types, led by Guangdong-style vessels, and the improvement in ship performance
	Regarding the economic development of Guangzhou's urban area during the Ming Dynasty, we can glean from Sun Fen's 'Song of Guangzhou' the lines: 'Towering ships blot out the sun, and merchants fill countless households.' Regarding the economic development of Guangzhou's urban area during the Ming Dynasty, we can glean from Sun Fen's 'Song of Guangzhou' the lines: 'Towering ships blot out the sun,…		The embryonic water transport system of Guangdong in the Ming Dynasty	The strengthening of waterway connections between regions within the province.	The Lingnan water transport hub and its main routes connecting regions inside and outside Lingnan	The Lingnan water transport hub and its main routes connecting regions inside and outside Lingnan
Ming Dynasty	In his 'Record of Rebuilding Yangcheng,' Wang Ying wrote that within the city, 'the number of visiting envoys and resident officials was roughly equal, while wealthy merchants and rare treasures also gathered here.'		The embryonic water transport system of Guangdong in the Ming Dynasty	The strengthening of waterway connections between regions within the province.	The Lingnan water transport hub and its main routes connecting regions inside and outside Lingnan	The Lingnan water transport hub and its main routes connecting regions inside and outside Lingnan
Ming Dynasty	Ye Quan, a native of Huizhou, wrote in 'Travels in Lingnan': 'Every household in Guangzhou, large or small, engages in business. The people are gentle, and prices are fair. Not only local products like copper and tin are sourced from outside and crafted into goods, but even items from Wu (Suzhou region), which elsewhere would not sell without doubling profits, are traded in Guangzhou with just a …		The embryonic water transport system of Guangdong in the Ming Dynasty	The strengthening of waterway connections between regions within the province.	The Lingnan water transport hub and its main routes connecting regions inside and outside Lingnan	The Lingnan water transport hub and its main routes connecting regions inside and outside Lingnan
	Contemporary figure Huo Yuxia once remarked: 'Outside the southern city gate, stretching six or seven li east to west, the area teems with people and goods piled like mountains—truly the bustling heart of the provincial capital.'		The embryonic water transport system of Guangdong in the Ming Dynasty	The strengthening of waterway connections between regions within the province.	The Lingnan water transport hub and its main routes connecting regions inside and outside Lingnan	The Lingnan water transport hub and its main routes connecting regions inside and outside Lingnan
	Qu Dajun also noted that this area was 'filled with mountains of pearls, rhino horns, and ivory, seas of flowers and birds, and throngs of foreign traders, spending tens of millions in gold daily.'	1	The embryonic water transport system of Guangdong in the Ming Dynasty	The strengthening of waterway connections between regions within the province.	The Lingnan water transport hub and its main routes connecting regions inside and outside Lingnan	The Lingnan water transport hub and its main routes connecting regions inside and outside Lingnan
Ming Dynasty	In 'Record of the Meiling Qujiang Shrine,' Guo Fei pointed out: 'In the Bingyin year of Ming Zhengtong (1446), Prefect Zheng Shu of Nanxiong paved over 90 li of road and replanted pines and plum trees. In the Yichou year of Chenghua (1496), Provincial Inspector Chen Lianxing and Prefect Jiang Pu repaired the road. In the Jiaxu year of Zhengde (1514), Provincial Administrator Wu Tingju ordered the…		The embryonic water transport system of Guangdong in the Ming Dynasty	The strengthening of waterway connections between regions within the province.	The Lingnan water transport hub and its main routes connecting regions inside and outside Lingnan	The Lingnan water transport hub and its main routes connecting regions inside and outside Lingnan
	"The road was entirely level, without a single treacherous stretch to weary travelers. Yet this pass alone, spanning north and south, served as the throat of the hundreds of Yue regions for thousands of li. Rhinoceros horns, ivory, pearls, kingfisher feathers, and cotton were carted north daily to supply the Central Plains (note: referring to the heartland of China). Thus, the fame of Dayu Ridge …	1	The embryonic water transport system of Guangdong in the Ming Dynasty	The strengthening of waterway connections between regions within the province.	The Lingnan water transport hub and its main routes connecting regions inside and outside Lingnan	The Lingnan water transport hub and its main routes connecting regions inside and outside Lingnan
Ming Dynasty	Wuzhou is a strategic town controlling the passage between Guangdong and Guangxi. Since the sixth year of the Chenghua era (1470) in the Ming Dynasty, it has been the headquarters of the Governor-General of Guangdong and Guangxi. Zhaoqing is also a crucial military stronghold dominating the route between the two provinces. By the mid-Ming period, it had become a bustling hub where 'merchants gath…	3	The embryonic water transport system of Guangdong in the Ming Dynasty	The strengthening of waterway connections between regions within the province.	The Lingnan water transport hub and its main routes connecting regions inside and outside Lingnan	The Lingnan water transport hub and its main routes connecting regions inside and outside Lingnan
	Qu Dajun wrote in Volume 4 of 'Guangdong Xinyu,' under the entry 'Dredging the Small River at Hetou': 'At Hetou in Xinxing, there is a canal-like formation amidst the hills and mounds. If dredged, the water could flow south for about thirty li, directly reaching Huangni Bay in Yangchun, thereby facilitating boat traffic to the three prefectures of Gaozhou, Leizhou, and Lianzhou, sparing the hards…	5	The embryonic water transport system of Guangdong in the Ming Dynasty	The strengthening of waterway connections between regions within the province.	The Lingnan water transport hub and its main routes connecting regions inside and outside Lingnan	The Lingnan water transport hub and its main routes connecting regions inside and outside Lingnan
Qing Dynasty	Gu Zuyu recorded in Volume 101 of 'Du Shi Fang Yu Ji Yao,' under the entry 'Xinxing County' in 'Guangdong II': 'Merchants traveling to Gaozhou and Leizhou must tow their boats to Hetou before disembarking.'		The embryonic water transport system of Guangdong in the Ming Dynasty	The strengthening of waterway connections between regions within the province.	The Lingnan water transport hub and its main routes connecting regions inside and outside Lingnan	The Lingnan water transport hub and its main routes connecting regions inside and outside Lingnan
Ming Dynasty	When Tao Lu served as the Right Provincial Administration Commissioner of Huguang, concurrently holding the post of Deputy Surveillance Commissioner of Guangdong and overseeing the Lingxi Circuit, he once attempted to dig a canal from Gaozhou directly to Zhaoqing, but unfortunately, it was never completed. Qu Dajun believed that the backwardness of the Gaozhou, Leizhou, Lianzhou, and Qinzhou regi…	5	The embryonic water transport system of Guangdong in the Ming Dynasty	The strengthening of waterway connections between regions within the province.	The Lingnan water transport hub and its main routes connecting regions inside and outside Lingnan	The Lingnan water transport hub and its main routes connecting regions inside and outside Lingnan
Ming Dynasty	'Laolong is a convergence point for both water and land transport, where merchants from Fujian and Guangdong gather.'		The embryonic water transport system of Guangdong in the Ming Dynasty	The strengthening of waterway connections between regions within the province.	The Lingnan water transport hub and its main routes connecting regions inside and outside Lingnan	The Lingnan water transport hub and its main routes connecting regions inside and outside Lingnan
Ming Dynasty	The island 'spans over three hundred li and was once plagued by foreign ships. During the Hongwu era, a petition led to its evacuation, leaving the area deserted.'		The embryonic water transport system of Guangdong in the Ming Dynasty	The strengthening of waterway connections between regions within the province.	The Lingnan water transport hub and its main routes connecting regions inside and outside Lingnan	The Lingnan water transport hub and its main routes connecting regions inside and outside Lingnan
	In reality, it became a hub for smuggling and illicit trade, where 'goods from all directions converged,' and 'private foreign ships never ceased to arrive.'		The embryonic water transport system of Guangdong in the Ming Dynasty	The strengthening of waterway connections between regions within the province.	The Lingnan water transport hub and its main routes connecting regions inside and outside Lingnan	The Lingnan water transport hub and its main routes connecting regions inside and outside Lingnan
	Qu Dajun once noted: 'In the past (referring to the late Ming period), the sea routes were open, and Humen faced no obstructions. Thousands of Fujianese white and black junks smuggled grain annually.'		The embryonic water transport system of Guangdong in the Ming Dynasty	The strengthening of waterway connections between regions within the province.	The Lingnan water transport hub and its main routes connecting regions inside and outside Lingnan	The Lingnan water transport hub and its main routes connecting regions inside and outside Lingnan
	Some estimated that the grain shipped to Fujian could reach a million dan.		The embryonic water transport system of Guangdong in the Ming Dynasty	The strengthening of waterway connections between regions within the province.	The Lingnan water transport hub and its main routes connecting regions inside and outside Lingnan	The Lingnan water transport hub and its main routes connecting regions inside and outside Lingnan
	Qu Dajun's 'Guangdong Xinyu,' Volume 15, under the entry 'Iron,' records calculations showing that a single iron smelter produced about 135,000 jin of pig iron annually. Extrapolating from this, the Chaozhou Prefecture in the late Ming likely produced around 4,600 tons of iron per year, accounting for roughly one-fifth of the province's total output. By the mid-Ming period, some of this pig iron …	1	The embryonic water transport system of Guangdong in the Ming Dynasty	The strengthening of waterway connections between regions within the province.	The Lingnan water transport hub and its main routes connecting regions inside and outside Lingnan	The Lingnan water transport hub and its main routes connecting regions inside and outside Lingnan
Ming Dynasty	At a time when many tasks awaited attention, the Huangpu office was abolished due to its proximity to Nanjing. Instead, Maritime Trade Superintendencies were established in Ningbo, Quanzhou, and Guangzhou. Ningbo was designated for trade with Japan, Quanzhou with Ryukyu, and Guangzhou with Champa (now southern Vietnam), Siam (now Thailand), and Western countries.	4	The embryonic water transport system of Guangdong in the Ming Dynasty	Tribute trade, smuggling vessels, and the rise of the port city of Macau	The Guangzhou Maritime Trade Office and Tribute, Maritime Trade	The Guangzhou Maritime Trade Office and Tribute, Maritime Trade
Ming Dynasty	The Maritime Trade Office had 'one Superintendent, rank 5b; two Deputy Superintendents, rank 6b; and one Clerk, rank 9b.'		The embryonic water transport system of Guangdong in the Ming Dynasty	Tribute trade, smuggling vessels, and the rise of the port city of Macau	The Guangzhou Maritime Trade Office and Tribute, Maritime Trade	The Guangzhou Maritime Trade Office and Tribute, Maritime Trade
Ming Dynasty	According to the 'Ming Shi·Treatise on Food and Money,' 'Countries like Ryukyu and Champa were all respectful and compliant, allowed to present tribute at any time. Only Japan, with its unpredictable allegiance, was restricted to a ten-year cycle.' Different regulations governed the ships and personnel of each tribute-bearing nation.	4	The embryonic water transport system of Guangdong in the Ming Dynasty	Tribute trade, smuggling vessels, and the rise of the port city of Macau	The Guangzhou Maritime Trade Office and Tribute, Maritime Trade	The Guangzhou Maritime Trade Office and Tribute, Maritime Trade
Ming Dynasty	Before the Jiajing era, coastal harbors such as Guanghai, Wangdong, and Qitan in Xinning; Langbai and Shizimen in Xiangshan; and Jixi, Tunmen, and Humen in Dongguan served as anchorages for tribute ships. It was only after the rise of Macau that it gradually replaced these ports, eventually becoming the 'sole hub for foreign vessels.'		The embryonic water transport system of Guangdong in the Ming Dynasty	Tribute trade, smuggling vessels, and the rise of the port city of Macau	The Guangzhou Maritime Trade Office and Tribute, Maritime Trade	The Guangzhou Maritime Trade Office and Tribute, Maritime Trade
Ming Dynasty	A tax system based on fractional levies was implemented. Some of the goods collected through these levies were used to offset the salaries of civil and military officials in Guangdong's three administrative departments: the Provincial Administration Commission, the Provincial Surveillance Commission, and the Regional Military Commission. A tax system based on fractional levies was implemented. So…		The embryonic water transport system of Guangdong in the Ming Dynasty	Tribute trade, smuggling vessels, and the rise of the port city of Macau	The Guangzhou Maritime Trade Office and Tribute, Maritime Trade	The Guangzhou Maritime Trade Office and Tribute, Maritime Trade
Ming Dynasty	As Qiu Jun stated: 'This was meant to appease distant peoples, with no real intention to profit from them.'		The embryonic water transport system of Guangdong in the Ming Dynasty	Tribute trade, smuggling vessels, and the rise of the port city of Macau	The Guangzhou Maritime Trade Office and Tribute, Maritime Trade	The Guangzhou Maritime Trade Office and Tribute, Maritime Trade
Ming Dynasty	Maritime trade (mutual trade) was contingent upon tribute-bearing ships. Those not permitted to present tribute were not allowed to bring goods for trade with China. In reality, tribute ships used tribute as a pretext to conduct trade. They were also a form of maritime trade. Thus, the two were essentially the same. As Ming scholar Wang Qi once noted: 'Tribute ships and maritime trade ships are o…		The embryonic water transport system of Guangdong in the Ming Dynasty	Tribute trade, smuggling vessels, and the rise of the port city of Macau	The Guangzhou Maritime Trade Office and Tribute, Maritime Trade	The Guangzhou Maritime Trade Office and Tribute, Maritime Trade
Ming Dynasty	'To facilitate relations between China and foreign lands, and to exchange goods where they are lacking.'		The embryonic water transport system of Guangdong in the Ming Dynasty	Tribute trade, smuggling vessels, and the rise of the port city of Macau	The Guangzhou Maritime Trade Office and Tribute, Maritime Trade	The Guangzhou Maritime Trade Office and Tribute, Maritime Trade
Ming Dynasty	It was stipulated: 'Anyone who builds large ships with two or more masts in violation of regulations, carries prohibited goods overseas for trade with foreign countries, secretly collaborates with pirates, conspires to gather, or acts as a guide to plunder innocent civilians shall be punished as a principal offender under the law of rebellion, beheaded, and their head displayed as a warning, with…	4	The embryonic water transport system of Guangdong in the Ming Dynasty	Tribute trade, smuggling vessels, and the rise of the port city of Macau	Maritime Prohibitions and Smuggling Ships	Maritime Prohibitions and Smuggling Ships
	'If official trade is not opened, private trade will not cease—this is the natural course of things.'		The embryonic water transport system of Guangdong in the Ming Dynasty	Tribute trade, smuggling vessels, and the rise of the port city of Macau	Maritime Prohibitions and Smuggling Ships	Maritime Prohibitions and Smuggling Ships
Ming Dynasty	Wu Tianjin from Sanzao Island in Xiangshan County had already 'engaged in trade with foreigners.'		The embryonic water transport system of Guangdong in the Ming Dynasty	Tribute trade, smuggling vessels, and the rise of the port city of Macau	Maritime Prohibitions and Smuggling Ships	Maritime Prohibitions and Smuggling Ships
Ming Dynasty	Guangdong merchants 'used the pretext of official business' to gain legal status, building ships to 'unauthorizedly trade overseas.'		The embryonic water transport system of Guangdong in the Ming Dynasty	Tribute trade, smuggling vessels, and the rise of the port city of Macau	Maritime Prohibitions and Smuggling Ships	Maritime Prohibitions and Smuggling Ships
	'Many Guangdong residents took large ships to sea to trade with foreigners.'		The embryonic water transport system of Guangdong in the Ming Dynasty	Tribute trade, smuggling vessels, and the rise of the port city of Macau	Maritime Prohibitions and Smuggling Ships	Maritime Prohibitions and Smuggling Ships
Ming Dynasty	Residents of Chaozhou in Guangdong 'gathered and enticed vagrants from neighboring regions' to build ships and 'sail overseas to trade with Java.'		The embryonic water transport system of Guangdong in the Ming Dynasty	Tribute trade, smuggling vessels, and the rise of the port city of Macau	Maritime Prohibitions and Smuggling Ships	Maritime Prohibitions and Smuggling Ships
Ming Dynasty	Wu Tingju, the Provincial Administration Commissioner of Guangdong, once proposed and implemented a method for tribute-bearing foreign ships to conduct trade, stipulating that regardless of the tribute schedule, any foreign ship arriving would be allowed to trade with the people after paying taxes. The aim was not only to attract more foreign ships for trade but also to bring smuggling 'private s…	4	The embryonic water transport system of Guangdong in the Ming Dynasty	Tribute trade, smuggling vessels, and the rise of the port city of Macau	Maritime Prohibitions and Smuggling Ships	Maritime Prohibitions and Smuggling Ships
Ming Dynasty	The Ming dynasty accepted the proposal of Fujian Grand Coordinator and Censor-in-Chief Tu Zemin to 'abolish the laws prohibiting foreign trade' and 'permit trade with the Eastern and Western Oceans,' meaning the maritime prohibitions were lifted to a certain extent, or what could be called a restricted opening of maritime trade. This restriction took the form of a 'license system,' requiring anyo…	4	The embryonic water transport system of Guangdong in the Ming Dynasty	Tribute trade, smuggling vessels, and the rise of the port city of Macau	Maritime Prohibitions and Smuggling Ships	Maritime Prohibitions and Smuggling Ships
Ming Dynasty	'Later, the number of licenses was limited, but the number of applicants grew.'		The embryonic water transport system of Guangdong in the Ming Dynasty	Tribute trade, smuggling vessels, and the rise of the port city of Macau	Maritime Prohibitions and Smuggling Ships	Maritime Prohibitions and Smuggling Ships
Ming Dynasty	The initial fractional levy system was replaced by a bulk levy system. When Malaccan merchant ships arrived in Guangzhou, in addition to collecting import duties based on the quantity of goods, a 'fixed tonnage tax' was levied on the entire ship. This tonnage tax was essentially a water tax. The initial fractional levy system was replaced by a bulk levy system. When Malaccan merchant ships arrive…		The embryonic water transport system of Guangdong in the Ming Dynasty	Tribute trade, smuggling vessels, and the rise of the port city of Macau	Maritime Prohibitions and Smuggling Ships	Maritime Prohibitions and Smuggling Ships
Ming Dynasty	Chinese ships sailing to Manila often numbered 40 or more annually.	1	The embryonic water transport system of Guangdong in the Ming Dynasty	Tribute trade, smuggling vessels, and the rise of the port city of Macau	Maritime Prohibitions and Smuggling Ships	Maritime Prohibitions and Smuggling Ships
Ming Dynasty	"Recently, it has been heard that notorious bandits like Lin Daoqian and Lin Feng have fled overseas, still evading divine punishment. Moreover, cunning merchants and wealthy individuals, under the guise of trade, collude and entice others, forging documents to purchase prohibited goods, thereby supplying the enemy with weapons and provisions, acting as guides for the bandits and serving their pu…		The embryonic water transport system of Guangdong in the Ming Dynasty	Tribute trade, smuggling vessels, and the rise of the port city of Macau	Maritime Prohibitions and Smuggling Ships	Maritime Prohibitions and Smuggling Ships
Ming Dynasty	Xie Zhaozhe remarked, 'The shrewd and daring people of Huizhou, Chaozhou, Qiongzhou, and Yaizhou in Guangdong take risks for profit, treating the sea as land and Japan as a neighboring house, engaging in uninterrupted trade and exchanges.'		The embryonic water transport system of Guangdong in the Ming Dynasty	Tribute trade, smuggling vessels, and the rise of the port city of Macau	Maritime Prohibitions and Smuggling Ships	Maritime Prohibitions and Smuggling Ships
Ming Dynasty	Portugal, under the pretense of paying tribute as the 'Franks,' sent Pero de Faria as an envoy, leading eight ships to Tuen Mun, demanding trade. After bribing port officials, they entered Guangzhou in September. However, the Guangzhou authorities found no 'historical precedent' for tribute from the Franks and refused trade.	1	The embryonic water transport system of Guangdong in the Ming Dynasty	Tribute trade, smuggling vessels, and the rise of the port city of Macau	The Arrival of Western Colonialism and the Rise of the Port City of Macau	The Arrival of Western Colonialism and the Rise of the Port City of Macau
Ming Dynasty	Portugal, through the Chinese Zhou Luan, bribed Guangdong's Deputy Maritime Commissioner Wang Bai, claiming their ships had suffered storm damage and needed to dry their tribute goods on land, thus securing permission to settle in Macau.		The embryonic water transport system of Guangdong in the Ming Dynasty	Tribute trade, smuggling vessels, and the rise of the port city of Macau	The Arrival of Western Colonialism and the Rise of the Port City of Macau	The Arrival of Western Colonialism and the Rise of the Port City of Macau
Ming Dynasty	Wang Shixing wrote in Volume 4 of 'Guang Zhi Yi': '(Macau) now boasts towering mansions no less impressive than those in cities, accumulating immense wealth.' This reveals Macau's early urban development.		The embryonic water transport system of Guangdong in the Ming Dynasty	Tribute trade, smuggling vessels, and the rise of the port city of Macau	The Arrival of Western Colonialism and the Rise of the Port City of Macau	The Arrival of Western Colonialism and the Rise of the Port City of Macau
Ming Dynasty	Wang Linheng, who came to Guangdong to handle legal cases, noted in Volume 3 of his 'Yue Jian Pian': 'Westerners traveling to China have long used Xiangshan Ao (Macau) as a docking point, leaving after trade. Over time, lax enforcement allowed them to gather like ants and swarm like bees, nesting in Macau. Authorities, benefiting from their trade, could not fully enforce the law, initially tolera…		The embryonic water transport system of Guangdong in the Ming Dynasty	Tribute trade, smuggling vessels, and the rise of the port city of Macau	The Arrival of Western Colonialism and the Rise of the Port City of Macau	The Arrival of Western Colonialism and the Rise of the Port City of Macau
Ming Dynasty	Portuguese writer José dos Santos recorded in his 'History of Macau': 'Our nation monopolized trade between Europe and the East. Annually, fleets of galleons and carracks sailed from Lisbon laden with wool, scarlet cloth, glassware, clocks from England and Flanders, and Portuguese wine, exchanging these for goods at various ports. From Goa to Malacca, they acquired spices and gems; from Malacca t…	1	The embryonic water transport system of Guangdong in the Ming Dynasty	Tribute trade, smuggling vessels, and the rise of the port city of Macau	The Arrival of Western Colonialism and the Rise of the Port City of Macau	The Arrival of Western Colonialism and the Rise of the Port City of Macau
Ming Dynasty	With the rise of Dutch maritime power, in the 14th year of the Chongzhen era (1641), they captured Malacca, using the Malacca Strait to control navigation in the South Seas.		The embryonic water transport system of Guangdong in the Ming Dynasty	Tribute trade, smuggling vessels, and the rise of the port city of Macau	The Arrival of Western Colonialism and the Rise of the Port City of Macau	The Arrival of Western Colonialism and the Rise of the Port City of Macau
Ming Dynasty	Guangzhou held biannual trade fairs each summer and winter, lasting weeks or months. Merchants from across China brought goods for foreign traders to purchase at these fairs.	1	The embryonic water transport system of Guangdong in the Ming Dynasty	Tribute trade, smuggling vessels, and the rise of the port city of Macau	The Arrival of Western Colonialism and the Rise of the Port City of Macau	The Arrival of Western Colonialism and the Rise of the Port City of Macau
	The third Dutch colonial governor in Taiwan, Nuyts, wrote: '[Portuguese merchants] went to Guangzhou twice a year (where two grand fairs were held annually) to purchase goods. They indeed profited more from this trade than the merchants in Manila (i.e., Spanish merchants) or us (i.e., Dutch merchants).'	1	The embryonic water transport system of Guangdong in the Ming Dynasty	Tribute trade, smuggling vessels, and the rise of the port city of Macau	The Arrival of Western Colonialism and the Rise of the Port City of Macau	The Arrival of Western Colonialism and the Rise of the Port City of Macau
Ming Dynasty	A Portuguese ship sailing from Macau to Manila carried cargo worth up to 1.5 million Spanish reals, primarily consisting of Chinese raw silk and silk textiles. Their business tactics in Manila were ruthless—they neither allowed buyers to purchase on credit nor demanded exorbitant prices. As a result, according to the Philippine Attorney General Monfargues in the 8th year of the Chongzhen era (163…	1	The embryonic water transport system of Guangdong in the Ming Dynasty	Tribute trade, smuggling vessels, and the rise of the port city of Macau	The Arrival of Western Colonialism and the Rise of the Port City of Macau	The Arrival of Western Colonialism and the Rise of the Port City of Macau
Ming Dynasty	The number of ships trading in Macau had increased to over 20, sometimes even doubling, with the number of people reaching tens of thousands.	1	The embryonic water transport system of Guangdong in the Ming Dynasty	Tribute trade, smuggling vessels, and the rise of the port city of Macau	The Arrival of Western Colonialism and the Rise of the Port City of Macau	The Arrival of Western Colonialism and the Rise of the Port City of Macau
	Qu Dajun once noted: 'The wealthy families of the South China coast prosper both on land and water. The poor make their homes on rivers and seas, earning their yearly income from merchant boats and taxes.'		The embryonic water transport system of Guangdong in the Ming Dynasty	Management, facilities, and taxation of shipping	Merchant and fishing boat households, Tanka people, and river-tax offices	Merchant and fishing boat households, Tanka people, and river-tax offices
Ming Dynasty	A total of 252 river-tax offices were established nationwide.		The embryonic water transport system of Guangdong in the Ming Dynasty	Management, facilities, and taxation of shipping	Merchant and fishing boat households, Tanka people, and river-tax offices	Merchant and fishing boat households, Tanka people, and river-tax offices
Ming Dynasty	The compiled criminal law statutes, 'The Great Ming Code with Imperial Pronouncements' (abbreviated as 'The Pronouncements'), stated: 'The taxes levied on lakes, ponds, rivers, and marshes are fixed and unchangeable.'		The embryonic water transport system of Guangdong in the Ming Dynasty	Management, facilities, and taxation of shipping	Merchant and fishing boat households, Tanka people, and river-tax offices	Merchant and fishing boat households, Tanka people, and river-tax offices
Qing Dynasty	Gu Yanwu (1613–1682) once pointed out: 'The Tanka people make their living by fishing and weaving bamboo, dwelling on boats... Their households are registered under the river-tax offices, and annual taxes are assessed based on their boats.' He also said: 'In the early Hongwu era, households were organized into neighborhood units under the river-tax offices, and fish taxes were collected annually.'		The embryonic water transport system of Guangdong in the Ming Dynasty	Management, facilities, and taxation of shipping	Merchant and fishing boat households, Tanka people, and river-tax offices	Merchant and fishing boat households, Tanka people, and river-tax offices
Ming Dynasty	Zhou Xiyao, the magistrate of Xin'an County, proposed in 'Regulations': 'Organize the Tanka into units to curb piracy... Now, it is proposed that ten boats form one unit, with a unit leader; three units form one group, with a group leader. Regardless of remote locations, sparse boats, solitary fishermen, or the presence of fishing nets, all boats must be grouped into units and registered for mutu…		The embryonic water transport system of Guangdong in the Ming Dynasty	Management, facilities, and taxation of shipping	Merchant and fishing boat households, Tanka people, and river-tax offices	Merchant and fishing boat households, Tanka people, and river-tax offices
Ming Dynasty	In Dongguan County, 'the coastal Tanka people were divided into twelve upper and lower communities, organized into neighborhood units like the urban wards of the county.' 'The coastal Tanka people were divided into twelve upper and lower communities, organized into neighborhood units like the urban wards of the county.'		The embryonic water transport system of Guangdong in the Ming Dynasty	Management, facilities, and taxation of shipping	Merchant and fishing boat households, Tanka people, and river-tax offices	Merchant and fishing boat households, Tanka people, and river-tax offices
Ming Dynasty	During the Huang Xiaoyang uprising, the number of Tanka boats mobilized was evident. When Huang Xiaoyang's rebel army besieged Xinhui County, they used a thousand boats, of which 500 were Tanka boats led by 'Ou Tanka.'		The embryonic water transport system of Guangdong in the Ming Dynasty	Management, facilities, and taxation of shipping	Merchant and fishing boat households, Tanka people, and river-tax offices	Merchant and fishing boat households, Tanka people, and river-tax offices
	Qu Dajun also wrote a poem about the Tanka households near Jiangmen in Xinhui: 'Countless Tanka households live by the water villages, feeding their children with fish and raising poultry on their boats. They weave fishing nets and sing softly. When the west tide rises at night, traps and baskets fill Jiangmen.'		The embryonic water transport system of Guangdong in the Ming Dynasty	Management, facilities, and taxation of shipping	Merchant and fishing boat households, Tanka people, and river-tax offices	Merchant and fishing boat households, Tanka people, and river-tax offices
	According to Qu Dajun's 'New Talks on Guangdong,' Volume 18, 'Tanka Boats,' the Guangzhou Prefecture river-tax offices registered Tanka households under nineteen categories. On Hainan Island, 'Tanka people are found in every county, living by rivers and coastal marshes, with thatched roofs hanging low.'		The embryonic water transport system of Guangdong in the Ming Dynasty	Management, facilities, and taxation of shipping	Merchant and fishing boat households, Tanka people, and river-tax offices	Merchant and fishing boat households, Tanka people, and river-tax offices
	In Dan County, 'the upper and lower twenty-four fishing grounds of Xinying Beach are surrounded by fishing households. During strong winds, four hundred Tanka boats gather to fish there.'		The embryonic water transport system of Guangdong in the Ming Dynasty	Management, facilities, and taxation of shipping	Merchant and fishing boat households, Tanka people, and river-tax offices	Merchant and fishing boat households, Tanka people, and river-tax offices
	'They are found everywhere along rivers and seas.'		The embryonic water transport system of Guangdong in the Ming Dynasty	Management, facilities, and taxation of shipping	Merchant and fishing boat households, Tanka people, and river-tax offices	Merchant and fishing boat households, Tanka people, and river-tax offices
Ming Dynasty	Zhao Yong 'reported registering ten thousand Tanka households in Guangzhou as a naval force.'		The embryonic water transport system of Guangdong in the Ming Dynasty	Management, facilities, and taxation of shipping	Merchant and fishing boat households, Tanka people, and river-tax offices	Merchant and fishing boat households, Tanka people, and river-tax offices
	During the Hongwu era, the six subordinate divisions of the Hepo Office in Xiangshan County comprised 2,620 households.		The embryonic water transport system of Guangdong in the Ming Dynasty	Management, facilities, and taxation of shipping	Merchant and fishing boat households, Tanka people, and river-tax offices	Merchant and fishing boat households, Tanka people, and river-tax offices
Ming Dynasty	In the late Ming Dynasty, the Dan boat-dwelling households, particularly the four surnames of Xu, Zheng, Shi, and Ma, often commanded hundreds of warships, raiding and plundering along the East and West Rivers.		The embryonic water transport system of Guangdong in the Ming Dynasty	Management, facilities, and taxation of shipping	Merchant and fishing boat households, Tanka people, and river-tax offices	Merchant and fishing boat households, Tanka people, and river-tax offices
	Qu Dajun vividly described their laborious lives on rivers and seas: 'The boatmen’s wives and children, one hand steering the rudder, the other cooking fish, with infants strapped to their backs. Their days were burdensome, like carrying gourds, hauling nets, and rowing oars. The children, suffering in swaddling clothes, cried for milk, yet there was often no time to feed them... Barefoot in the …		The embryonic water transport system of Guangdong in the Ming Dynasty	Management, facilities, and taxation of shipping	Merchant and fishing boat households, Tanka people, and river-tax offices	Merchant and fishing boat households, Tanka people, and river-tax offices
	Those around Xinhui also engaged in the West River fish fry fishing industry. They 'excelled at diving, often wielding knives and spears underwater to battle giant fish.' They coordinated in rivers and seas, sometimes 'with dozens spreading nets while a few dove to lure large fish into traps.'		The embryonic water transport system of Guangdong in the Ming Dynasty	Management, facilities, and taxation of shipping	Merchant and fishing boat households, Tanka people, and river-tax offices	Merchant and fishing boat households, Tanka people, and river-tax offices
	'Some sold themselves into servitude to evade taxes.'		The embryonic water transport system of Guangdong in the Ming Dynasty	Management, facilities, and taxation of shipping	Merchant and fishing boat households, Tanka people, and river-tax offices	Merchant and fishing boat households, Tanka people, and river-tax offices
	As Gu Yanwu remarked: 'Narrow rivers and boat fishing make it hard to secure even a single meal, yet the taxes demanded are so exorbitant. How can one avoid being driven to rebellion or theft?'		The embryonic water transport system of Guangdong in the Ming Dynasty	Management, facilities, and taxation of shipping	Merchant and fishing boat households, Tanka people, and river-tax offices	Merchant and fishing boat households, Tanka people, and river-tax offices
Ming Dynasty	When Li Dingguo led the remnants of Zhang Xianzhong’s forces to ally with the Southern Ming regime in anti-Qing resistance, boat-dwelling communities from Xinhui, Nanhai, and Shunde joined the struggle. Skilled in naval combat and physically robust, 'even the women could leap and fight with great strength.'		The embryonic water transport system of Guangdong in the Ming Dynasty	Management, facilities, and taxation of shipping	Merchant and fishing boat households, Tanka people, and river-tax offices	Merchant and fishing boat households, Tanka people, and river-tax offices
Ming Dynasty	'Submerged by floods, trade dwindled.' The Yaotou Pier opposite Dongba rose to prominence, replacing the Dongba Pier. It measured 5 meters long with 12 stone steps.		The embryonic water transport system of Guangdong in the Ming Dynasty	Management, facilities, and taxation of shipping	Inland river piers, ferries, checkpoints, and toll stations	Inland river piers, ferries, checkpoints, and toll stations
Ming Dynasty	In the Ming Dynasty, brokers (yaren) assisted tax offices in collecting commercial taxes. After merchants lodged at ports, they had to register 'their names, taxable goods, and the amount of tax due.'		The embryonic water transport system of Guangdong in the Ming Dynasty	Management, facilities, and taxation of shipping	Inland river piers, ferries, checkpoints, and toll stations	Inland river piers, ferries, checkpoints, and toll stations
Ming Dynasty	This facilitated inspections, and 'the recorded amounts were submitted to supervising censors and ministry officials for review.'		The embryonic water transport system of Guangdong in the Ming Dynasty	Management, facilities, and taxation of shipping	Inland river piers, ferries, checkpoints, and toll stations	Inland river piers, ferries, checkpoints, and toll stations
Ming Dynasty	At Jieshi Port in Chaozhou, the naval garrison, seeking merit and rewards, arrested 55 merchants and boatmen from five vessels, falsely accusing them of being Japanese pirates. They were only released after producing hometown seals and proof of lodging from Wuchuan County ports.		The embryonic water transport system of Guangdong in the Ming Dynasty	Management, facilities, and taxation of shipping	Inland river piers, ferries, checkpoints, and toll stations	Inland river piers, ferries, checkpoints, and toll stations
Ming Dynasty	At the request of Minister of Revenue Guo Zi, toll stations called 'chao gates' were established along waterways near the two capitals. 'Taxes were levied based on the size and dimensions of boats, called boat tariffs, without taxing the cargo. Only Linqing and Beixin also collected cargo taxes. Each station was overseen by censors and Ministry of Revenue officials.'	4	The embryonic water transport system of Guangdong in the Ming Dynasty	Management, facilities, and taxation of shipping	Inland river piers, ferries, checkpoints, and toll stations	Inland river piers, ferries, checkpoints, and toll stations
	Huo Tao sharply noted: 'The Qingyuan and Zhaoqing factories taxed bamboo, timber, fish, salt, hay bundles, and even firewood carried on shoulders. The common people were squeezed to the marrow, with not a single coin of profit escaping taxation.'		The embryonic water transport system of Guangdong in the Ming Dynasty	Management, facilities, and taxation of shipping	Inland river piers, ferries, checkpoints, and toll stations	Inland river piers, ferries, checkpoints, and toll stations
Ming Dynasty	In Guangdong, beyond 'standard taxes, there were duck taxes, cattle taxes,禾虫 (a type of worm) taxes, and levies on brokers at markets large and small. These were schemes by powerful families and corrupt officials who paid nominal fees to the government for the right to exploit the common people for profit.' The proliferation of toll stations and oppressive commercial taxes undoubtedly hindered th…		The embryonic water transport system of Guangdong in the Ming Dynasty	Management, facilities, and taxation of shipping	Inland river piers, ferries, checkpoints, and toll stations	Inland river piers, ferries, checkpoints, and toll stations
Qing Dynasty	In order to besiege and eliminate Zheng Chenggong's anti-Qing forces, a strict maritime prohibition policy was enforced, especially during the implementation of the coastal evacuation order, which adopted a 'scorched earth' strategy. Coastal water transport suffered severe blows, leaving Guangdong's maritime transportation on the verge of collapse.		Before the Opium War in the Qing Dynasty, Guangdong's water transport reached its peak.
Qing Dynasty	Only after the maritime prohibition was lifted, the Guangdong Customs was established, and maritime trade was opened did Guangdong's water transport find a turning point.	4	Before the Opium War in the Qing Dynasty, Guangdong's water transport reached its peak.
Qing Dynasty	After Guangzhou was designated as the sole trading port, all import and export goods in the country were handled here, leading to a prosperous scene in Guangdong's water transport. Guangdong's maritime foreign trade, whether in terms of the number of sailing ships, tonnage, or the variety and quantity of import and export goods, saw a significant increase compared to the Ming Dynasty. Stimulated …		Before the Opium War in the Qing Dynasty, Guangdong's water transport reached its peak.
Qing Dynasty	The Qing Dynasty issued maritime prohibition orders five times. These bans included: strictly prohibiting merchant and civilian ships from the coastal provinces of Jiangsu, Zhejiang, Fujian, Guangdong, and Shandong from privately engaging in overseas trade and fishing, burning all coastal ships, forbidding even a single plank from entering the sea, with violators executed immediately; banning pri…	4	Before the Opium War in the Qing Dynasty, Guangdong's water transport reached its peak.
Qing Dynasty	"Raze their land and empty their people."		Before the Opium War in the Qing Dynasty, Guangdong's water transport reached its peak.	The maritime prohibition in the early Qing Dynasty and the temporary setback of water transport.	The destruction of water transport by the 'coastal evacuation.'
Qing Dynasty	Counties such as Xin'an (now Bao'an in Guangdong), Panyu, Shunde, Xinhui, Dongguan, Xiangshan (now Zhongshan in Guangdong), and eastern Guangdong's Chaoyang, Chenghai, and Raoping began the evacuation. Once the order was issued, relocation had to be completed within three days. Qing troops forcibly demolished houses, burned ships, and sealed ports, reducing many coastal areas to ruins. History re…		Before the Opium War in the Qing Dynasty, Guangdong's water transport reached its peak.	The maritime prohibition in the early Qing Dynasty and the temporary setback of water transport.	The destruction of water transport by the 'coastal evacuation.'
Qing Dynasty	"Ordered to move villages, forced to relocate. Soldiers took advantage to tear down houses, turning villages like Hetang into wastelands."		Before the Opium War in the Qing Dynasty, Guangdong's water transport reached its peak.	The maritime prohibition in the early Qing Dynasty and the temporary setback of water transport.	The destruction of water transport by the 'coastal evacuation.'
Qing Dynasty	"Since the beginning of Guangdong, no calamity has been more devastating to the people than this."		Before the Opium War in the Qing Dynasty, Guangdong's water transport reached its peak.	The maritime prohibition in the early Qing Dynasty and the temporary setback of water transport.	The destruction of water transport by the 'coastal evacuation.'
Qing Dynasty	One of the maritime prohibition regulations stated: 'All coastal ships shall be burned, and not a single plank is allowed in the water. Stakes and barriers shall be erected in rivers, and goods must not cross boundaries, with constant vigilance. Violators will face death without pardon.'	4	Before the Opium War in the Qing Dynasty, Guangdong's water transport reached its peak.	The maritime prohibition in the early Qing Dynasty and the temporary setback of water transport.	The destruction of water transport by the 'coastal evacuation.'
Qing Dynasty	In Haikang County, 'during the late Ming, all ports had ships and docks. After the strict maritime prohibition, all port ships were destroyed.'		Before the Opium War in the Qing Dynasty, Guangdong's water transport reached its peak.	The maritime prohibition in the early Qing Dynasty and the temporary setback of water transport.	The destruction of water transport by the 'coastal evacuation.'
Qing Dynasty	Due to the 'no ships for trade' after the maritime prohibition, in the 10th year of Kangxi's reign (1671), grain and rice piled up and could not circulate, leading to extremely low local rice prices—one tael of silver could buy thirty dan of grain.	4	Before the Opium War in the Qing Dynasty, Guangdong's water transport reached its peak.	The maritime prohibition in the early Qing Dynasty and the temporary setback of water transport.	The destruction of water transport by the 'coastal evacuation.'
Qing Dynasty	On the eve of the maritime prohibition being lifted in the 22nd year of Kangxi's reign (1683), Xin'an County had 'less than one percent of the ships compared to previous years,' making it impossible to even harvest fish, shrimp, and clams.	4	Before the Opium War in the Qing Dynasty, Guangdong's water transport reached its peak.	The maritime prohibition in the early Qing Dynasty and the temporary setback of water transport.	The destruction of water transport by the 'coastal evacuation.'
Qing Dynasty	After the coastal evacuation, Guangdong's salt fields 'produced little salt, insufficient for supply.' The three prefectures of Jiangxi—Nanan, Ganzhou, and Ji'an—which originally 'relied entirely on Guangdong salt,' switched to Huai salt.		Before the Opium War in the Qing Dynasty, Guangdong's water transport reached its peak.	The maritime prohibition in the early Qing Dynasty and the temporary setback of water transport.	The destruction of water transport by the 'coastal evacuation.'
Qing Dynasty	The sales scope of Guangdong salt was significantly reduced. Even the few salt fields that could still produce had to sell their salt at low prices due to transportation difficulties, and some even faced 'no buyers at any price,' forcing them to rely on high-interest loans to sustain production.		Before the Opium War in the Qing Dynasty, Guangdong's water transport reached its peak.	The maritime prohibition in the early Qing Dynasty and the temporary setback of water transport.	The destruction of water transport by the 'coastal evacuation.'
Qing Dynasty	After the coastal evacuation policy, Jiangmen suffered severe devastation, presenting a desolate scene of ruined markets and scattered boats. Macau was no exception. In 1663, the Qing Dynasty ordered the 'demolition of coastal cities, with Macau also included in the demolition list.'		Before the Opium War in the Qing Dynasty, Guangdong's water transport reached its peak.	The maritime prohibition in the early Qing Dynasty and the temporary setback of water transport.	The destruction of water transport by the 'coastal evacuation.'
Qing Dynasty	During the maritime prohibition period, 'Portuguese ships were not allowed to engage in overseas trade, and rice within the boundaries could not be smuggled out.'		Before the Opium War in the Qing Dynasty, Guangdong's water transport reached its peak.	The maritime prohibition in the early Qing Dynasty and the temporary setback of water transport.	The destruction of water transport by the 'coastal evacuation.'
Qing Dynasty	The number of ships in Macau was limited to no more than 25, with no additions permitted.		Before the Opium War in the Qing Dynasty, Guangdong's water transport reached its peak.	The maritime prohibition in the early Qing Dynasty and the temporary setback of water transport.	The destruction of water transport by the 'coastal evacuation.'
Qing Dynasty	The 'Portuguese in Macau,' who relied on trade for survival, knew nothing about farming and had no other means of livelihood, thus facing a 'sitting and waiting to die' predicament.		Before the Opium War in the Qing Dynasty, Guangdong's water transport reached its peak.	The maritime prohibition in the early Qing Dynasty and the temporary setback of water transport.	The destruction of water transport by the 'coastal evacuation.'
Qing Dynasty	'The customs and tax affairs were to be jointly managed by Shen Shangda and Bai Youheng, who meticulously scrutinized every detail.'		Before the Opium War in the Qing Dynasty, Guangdong's water transport reached its peak.	The maritime prohibition in the early Qing Dynasty and the temporary setback of water transport.	The maritime trade overseen by Shen Shangda.
Qing Dynasty	When Dutch ships sailed into Humen, the Guangzhou Coastal Defense Commissioner 'expressed reception and welcome on behalf of all Guangzhou officials.'		Before the Opium War in the Qing Dynasty, Guangdong's water transport reached its peak.	The maritime prohibition in the early Qing Dynasty and the temporary setback of water transport.	The maritime trade overseen by Shen Shangda.
Qing Dynasty	Two more Dutch ships arrived, and although the Qing court had already ruled 'no tribute allowed,' Shen Shangda persuaded Shang Kexi to submit a petition to the emperor, calling it 'a tribute from foreign seas' and 'a grand event for the flourishing dynasty,' hoping for imperial approval to facilitate trade with distant visitors in Guangdong.	1	Before the Opium War in the Qing Dynasty, Guangdong's water transport reached its peak.	The maritime prohibition in the early Qing Dynasty and the temporary setback of water transport.	The maritime trade overseen by Shen Shangda.
Qing Dynasty	Sultan Suleiman of Sulu sent three envoys to request vassal status, and Shang Kexi awarded them a silver seal with a camel knob and a calendar, 'earning widespread admiration at the time.' This attracted tribute missions from various Southeast Asian countries to Guangdong, greatly expanding 'foreign profits.'		Before the Opium War in the Qing Dynasty, Guangdong's water transport reached its peak.	The maritime prohibition in the early Qing Dynasty and the temporary setback of water transport.	The maritime trade overseen by Shen Shangda.
Qing Dynasty	At the time, 'maritime restrictions were strict, and people were forbidden from contacting Macau,' yet the royal merchants could secretly trade with Macanese merchants, 'conducting clandestine deals and monopolizing all profits.'		Before the Opium War in the Qing Dynasty, Guangdong's water transport reached its peak.	The maritime prohibition in the early Qing Dynasty and the temporary setback of water transport.	The maritime trade overseen by Shen Shangda.
Qing Dynasty	The first British merchant ship to China negotiated trade in Guangzhou with a merchant named Hong Chong (Hun Shunquin), who 'had long held the role of royal merchant.' Fluent in Portuguese and experienced in trading with Dutch ships, he was highly skilled and influential. Hong Chong purchased all the British ship's cargo at a high price and promised to persuade the Guangdong Customs Superintenden…	1	Before the Opium War in the Qing Dynasty, Guangdong's water transport reached its peak.	The maritime prohibition in the early Qing Dynasty and the temporary setback of water transport.	The maritime trade overseen by Shen Shangda.
Qing Dynasty	Historical records state: 'Since the maritime prohibition was enforced in the first year of Kangxi, foreign ships ceased to come. Shen Shangda and his associates built ships and secretly traded overseas, earning 40,000 to 50,000 taels of silver per trip. With thousands of ships making round trips annually, profits reached 4 to 5 million taels—an immensely lucrative venture.'		Before the Opium War in the Qing Dynasty, Guangdong's water transport reached its peak.	The maritime prohibition in the early Qing Dynasty and the temporary setback of water transport.	The maritime trade overseen by Shen Shangda.
Qing Dynasty	The princely estate seized salt fields and salt markets, and Shen Shangda 'acknowledged a salt tax of 300,000 taels,' making salt a major smuggled commodity. 'Ships laden with salt sailed the seas, engaging in private overseas trade—the most profitable of all.'		Before the Opium War in the Qing Dynasty, Guangdong's water transport reached its peak.	The maritime prohibition in the early Qing Dynasty and the temporary setback of water transport.	The maritime trade overseen by Shen Shangda.
Qing Dynasty	At the time, Shen Shangda primarily traded with the Dutch and Southeast Asian regions. Additionally, he dispatched ships annually to Nagasaki, Japan, for trade.		Before the Opium War in the Qing Dynasty, Guangdong's water transport reached its peak.	The maritime prohibition in the early Qing Dynasty and the temporary setback of water transport.	The maritime trade overseen by Shen Shangda.
Qing Dynasty	All those under the princely estate involved in smuggling amassed enormous fortunes. For instance, the advisor Jin Guang, who 'planned salt production' and 'facilitated trade with foreign ships,' became as wealthy as the prince himself.		Before the Opium War in the Qing Dynasty, Guangdong's water transport reached its peak.	The maritime prohibition in the early Qing Dynasty and the temporary setback of water transport.	The maritime trade overseen by Shen Shangda.
Qing Dynasty	When Prince Shang Zhixin was defeated for rebelling against the Qing, the Guangdong authorities confiscated the Shang family's and Shen Shangda's assets. Shen Shangda's wealth totaled 975,936 taels, including cash, loan principal and interest, land, houses, goods, and ships—with cash and loans each accounting for one-third.	1	Before the Opium War in the Qing Dynasty, Guangdong's water transport reached its peak.	The maritime prohibition in the early Qing Dynasty and the temporary setback of water transport.	The maritime trade overseen by Shen Shangda.
Qing Dynasty	Three Guangdong junks sailed to Nagasaki, Japan, carrying large quantities of raw silk, silk fabrics, and other goods.	1	Before the Opium War in the Qing Dynasty, Guangdong's water transport reached its peak.	The maritime prohibition in the early Qing Dynasty and the temporary setback of water transport.	Smuggling ships that defied the maritime ban.
Qing Dynasty	Three more Guangdong merchants boarded a private merchant ship bound for Japan. One was Gao Can from Shunde County, carrying 50 bolts of crepe silk worth 170 taels of silver; another was Zhou Tai from Leizhou, carrying 45 fine woolen blankets worth 81 taels of silver; and the third was Lu Wuxiu from Xinhui County, with goods valued at 510 taels.	1	Before the Opium War in the Qing Dynasty, Guangdong's water transport reached its peak.	The maritime prohibition in the early Qing Dynasty and the temporary setback of water transport.	Smuggling ships that defied the maritime ban.
Qing Dynasty	During the Kangxi era, Xu Shansu (also known as Monk Shilian), the elder of Changshou Monastery in Guangzhou, also "extensively repaired ocean-going ships to trade abroad, buying cheap and selling dear, with traffic as dense as weaving. Thus, Changshou Monastery became the wealthiest for a time."		Before the Opium War in the Qing Dynasty, Guangdong's water transport reached its peak.	The maritime prohibition in the early Qing Dynasty and the temporary setback of water transport.	Smuggling ships that defied the maritime ban.
Qing Dynasty	Historical records state: "All ships engaged in foreign trade gathered here to conduct transactions. Hence, it was sometimes unnecessary to go through Macau."		Before the Opium War in the Qing Dynasty, Guangdong's water transport reached its peak.	The maritime prohibition in the early Qing Dynasty and the temporary setback of water transport.	Smuggling ships that defied the maritime ban.
Qing Dynasty	Many merchants "stealthily sailed large ships to the Shizimen waters to trade privately with foreigners." They then returned fully loaded with foreign goods, smuggling them back through several routes: "some smuggled into the province via Humen and Dongguan; others smuggled back to Xiazhai and Foshan via routes like Shangtiaotou, Qiufengkou, and Langtou, reaching Xinhui and other places."		Before the Opium War in the Qing Dynasty, Guangdong's water transport reached its peak.	The maritime prohibition in the early Qing Dynasty and the temporary setback of water transport.	Smuggling ships that defied the maritime ban.
Qing Dynasty	Wang Lairen, the Governor of Guangdong, submitted a memorial outlining six major harms in Guangdong, the second of which was "requisitioning ships."		Before the Opium War in the Qing Dynasty, Guangdong's water transport reached its peak.	The maritime prohibition in the early Qing Dynasty and the temporary setback of water transport.	River transport under the tyranny of the 'Two Feudatories'
Qing Dynasty	"The envoys of the two feudatories, provincial inspectors, and officials from various counties, as well as tribute bearers from island barbarians, all passed through here. Boats and carts operated day and night, with public and private expenses a hundredfold higher than other regions... The people could no longer endure it. The once-profitable routes of Xinan and Xujiang were now utterly depleted…		Before the Opium War in the Qing Dynasty, Guangdong's water transport reached its peak.	The maritime prohibition in the early Qing Dynasty and the temporary setback of water transport.	River transport under the tyranny of the 'Two Feudatories'
Qing Dynasty	"Died of illness in anger and resentment"		Before the Opium War in the Qing Dynasty, Guangdong's water transport reached its peak.	The maritime prohibition in the early Qing Dynasty and the temporary setback of water transport.	River transport under the tyranny of the 'Two Feudatories'
Qing Dynasty	When the Jing Feudatory (Geng Jimao) built his princely mansion in Guangzhou, he also ordered civilian ships to transport white stone from Zhaoqing. However, "the boats could not bear the load and sank with the stone." The Jing Feudatory ignored the losses of civilian ships and "ordered more to be requisitioned."		Before the Opium War in the Qing Dynasty, Guangdong's water transport reached its peak.	The maritime prohibition in the early Qing Dynasty and the temporary setback of water transport.	River transport under the tyranny of the 'Two Feudatories'
Qing Dynasty	Xu Yuanwen, the Left Censor-in-Chief, submitted a memorial to abolish the oppressive policies of the Three Feudatories. In Guangdong, there were five such policies, one of which was the ferry tax.		Before the Opium War in the Qing Dynasty, Guangdong's water transport reached its peak.	The maritime prohibition in the early Qing Dynasty and the temporary setback of water transport.	River transport under the tyranny of the 'Two Feudatories'
Qing Dynasty	"Since the feudatories established themselves in Guangdong, they stationed soldiers at ferry crossings to impose heavy taxes."		Before the Opium War in the Qing Dynasty, Guangdong's water transport reached its peak.	The maritime prohibition in the early Qing Dynasty and the temporary setback of water transport.	River transport under the tyranny of the 'Two Feudatories'
Qing Dynasty	Merchants and ferry passengers "all suffered under their cruelty," and people regarded it as a perilous path. Meanwhile, "the rebellious feudatories privately collected 20,000 to 30,000 taels of silver annually."		Before the Opium War in the Qing Dynasty, Guangdong's water transport reached its peak.	The maritime prohibition in the early Qing Dynasty and the temporary setback of water transport.	River transport under the tyranny of the 'Two Feudatories'
Qing Dynasty	"No less than over 100,000 taels"		Before the Opium War in the Qing Dynasty, Guangdong's water transport reached its peak.	The maritime prohibition in the early Qing Dynasty and the temporary setback of water transport.	River transport under the tyranny of the 'Two Feudatories'
Qing Dynasty	At the provincial factory (the main salt tax office in Guangzhou), there were over 70 types of 'corrupt fees' to be paid; at the Foshan factory (a branch salt tax office in Foshan), there were 11; at the Zhaoqing factory (a branch salt tax office in Zhaoqing), there were 15. Additionally, there were "fees for mud barriers, scales, bundling, ministry expenses, shop costs, and other items—countless…		Before the Opium War in the Qing Dynasty, Guangdong's water transport reached its peak.	The maritime prohibition in the early Qing Dynasty and the temporary setback of water transport.	River transport under the tyranny of the 'Two Feudatories'
Qing Dynasty	After the feudatories seized Huangjiang Factory and established a main station, "the feudatory officials ran rampant, and ships from both rivers ceased to travel."	4	Before the Opium War in the Qing Dynasty, Guangdong's water transport reached its peak.	The maritime prohibition in the early Qing Dynasty and the temporary setback of water transport.	River transport under the tyranny of the 'Two Feudatories'
Qing Dynasty	On the Beijiang River in Qingyuan County, local bandits "Zhu Tingyuan and Feng Shitai formed a marital alliance, entrenched themselves at Yabu Waters, and rampantly plundered, cutting off merchant traffic." They committed murder and arson, killing 78 members of the Ren Jing clan, 73 of the Zhu Tingxi clan, and 57 of the Hu Cunli clan, as well as the scholar He Nairong, the magistrate Zhang Minshe…	3	Before the Opium War in the Qing Dynasty, Guangdong's water transport reached its peak.	The maritime prohibition in the early Qing Dynasty and the temporary setback of water transport.	River transport under the tyranny of the 'Two Feudatories'
Qing Dynasty	Another local bandit, Xie Fu, joined the feudatory's ranks, offering over 10,000 taels of silver annually. The Shang Feudatory appointed him as a regional commander, tasking him with "patrolling river and coastal ports to monopolize the profits from fishermen and waterways."		Before the Opium War in the Qing Dynasty, Guangdong's water transport reached its peak.	The maritime prohibition in the early Qing Dynasty and the temporary setback of water transport.	River transport under the tyranny of the 'Two Feudatories'
Qing Dynasty	A gang led by Tian Biao and others, referred to as "subordinates," "sailed with four spears displayed on their boats, unlawfully hung a pair of grand lanterns belonging to the Provincial Governor's Office, and carried items such as a fourth-rank official's seat cushion, lifting ropes, and a waist sword," committing robberies along the waterways near Foshan, hence earning the nickname "Roadblock T…		Before the Opium War in the Qing Dynasty, Guangdong's water transport reached its peak.	The maritime prohibition in the early Qing Dynasty and the temporary setback of water transport.	River transport under the tyranny of the 'Two Feudatories'
Qing Dynasty	Emperor Kangxi officially lifted the maritime ban, permitting overseas trade. Historical records state: "Now that the realm is unified and peaceful, with Manchu and Han people treated as equals, overseas trade is permitted to showcase the prosperity of governance. An imperial decree was issued to open maritime trade."	4	Before the Opium War in the Qing Dynasty, Guangdong's water transport reached its peak.	The Formation of Guangdong's Water Transport System After the Opening of Maritime Trade	The Establishment of the Guangdong Customs and Its Management of Foreign Ships
Qing Dynasty	In the second year after the opening of maritime trade, the Qing court declared Guangzhou in Guangdong, Songjiang in Jiangsu, Ningbo in Zhejiang, and Quanzhou in Fujian as ports for foreign trade. Simultaneously, four customs offices were established: Guangdong Customs, Jiangsu Customs, Zhejiang Customs, and Fujian Customs, responsible for managing overseas trade affairs. The Guangdong Customs wa…	4	Before the Opium War in the Qing Dynasty, Guangdong's water transport reached its peak.	The Formation of Guangdong's Water Transport System After the Opening of Maritime Trade	The Establishment of the Guangdong Customs and Its Management of Foreign Ships
Qing Dynasty	According to the "Records of Guangdong Customs": "Our dynasty has standardized customs duties, with some officials holding concurrent posts and others appointed specifically. Among the customs offices nationwide, those in Fujian are overseen by generals, while those in Zhejiang and Jiangsu are supervised by provincial governors. Only Guangdong Customs has a dedicated superintendent, reflecting th…		Before the Opium War in the Qing Dynasty, Guangdong's water transport reached its peak.	The Formation of Guangdong's Water Transport System After the Opening of Maritime Trade	The Establishment of the Guangdong Customs and Its Management of Foreign Ships
Qing Dynasty	The first superintendent of Guangdong Customs was Yilgetu, a director of the Imperial Household Department. Thus, the superintendent was effectively the 'direct representative of the emperor.'		Before the Opium War in the Qing Dynasty, Guangdong's water transport reached its peak.	The Formation of Guangdong's Water Transport System After the Opening of Maritime Trade	The Establishment of the Guangdong Customs and Its Management of Foreign Ships
Qing Dynasty	"His status was equal to that of provincial governors and grand coordinators."		Before the Opium War in the Qing Dynasty, Guangdong's water transport reached its peak.	The Formation of Guangdong's Water Transport System After the Opening of Maritime Trade	The Establishment of the Guangdong Customs and Its Management of Foreign Ships
Qing Dynasty	Collecting tariffs was the most critical function of Guangdong Customs. The tariffs levied by Guangdong Customs broadly included three types: tonnage dues, cargo taxes, and customary fees. The first two were statutory taxes mandated by the Qing court, while the latter, originally an irregular fee, was incorporated into official regulations after the fourth year of Emperor Yongzheng's reign (1726).		Before the Opium War in the Qing Dynasty, Guangdong's water transport reached its peak.	The Formation of Guangdong's Water Transport System After the Opening of Maritime Trade	The Establishment of the Guangdong Customs and Its Management of Foreign Ships
	"Tonnage dues," also called ship fees or ship taxes, were levied based on the size of the vessel. Generally, all ships from the East and West Indies were required to pay tonnage dues. However, exceptions existed: "Ships carrying only imported grain were exempt from tonnage dues."		Before the Opium War in the Qing Dynasty, Guangdong's water transport reached its peak.	The Formation of Guangdong's Water Transport System After the Opening of Maritime Trade	The Establishment of the Guangdong Customs and Its Management of Foreign Ships
Qing Dynasty	"Cargo taxes," or commercial taxes, were levied based on the value and quantity of goods, essentially functioning as specific duties. The tax rates were relatively low. For instance, from the late Kangxi era to the Yongzheng period, the tax rates per picul for goods like raw silk, silk fabrics, licorice, rhubarb, copper, sugar, tea, and raw zinc ranged from a high of 7.7% for raw zinc to a low of…		Before the Opium War in the Qing Dynasty, Guangdong's water transport reached its peak.	The Formation of Guangdong's Water Transport System After the Opening of Maritime Trade	The Establishment of the Guangdong Customs and Its Management of Foreign Ships
Qing Dynasty	Due to foreign ships "pleading for reduced fees," Guangdong Customs petitioned the emperor and received approval to "adjust flexibly," reducing the import customary fees for East and West Indies ships by 2/10. The export customary fee per ship was set at 533.8 taels, also discounted to 90% of the standard treasury rate.	4	Before the Opium War in the Qing Dynasty, Guangdong's water transport reached its peak.	The Formation of Guangdong's Water Transport System After the Opening of Maritime Trade	The Establishment of the Guangdong Customs and Its Management of Foreign Ships
Qing Dynasty	Some memorials pointed out that Guangdong Customs had over 90 irregular fees.		Before the Opium War in the Qing Dynasty, Guangdong's water transport reached its peak.	The Formation of Guangdong's Water Transport System After the Opening of Maritime Trade	The Establishment of the Guangdong Customs and Its Management of Foreign Ships
Qing Dynasty	Even small sampans used by foreign ships for sending messages had to register and undergo inspection at tax offices to receive permits. The tax offices would then notify nearby forts to allow passage.		Before the Opium War in the Qing Dynasty, Guangdong's water transport reached its peak.	The Formation of Guangdong's Water Transport System After the Opening of Maritime Trade	The Establishment of the Guangdong Customs and Its Management of Foreign Ships
Qing Dynasty	Pilots were stationed at designated exits to await foreign ships. For each arriving ship, two pilots were assigned: one to board and guide the ship in, and the other to "swiftly report to the county magistrate, who would then inform the maritime defense authorities."		Before the Opium War in the Qing Dynasty, Guangdong's water transport reached its peak.	The Formation of Guangdong's Water Transport System After the Opening of Maritime Trade	The Establishment of the Guangdong Customs and Its Management of Foreign Ships
Qing Dynasty	Due to impostors posing as pilots and causing fraud, new regulations were introduced: "Henceforth, when foreign ships arrive, pilots must first report to the Macao Subprefect to obtain a permit bearing the pilot's and boatman's names. The permit will be inspected by the port garrison before allowing entry, and afterward, the permit must be returned to the Subprefect's office for cancellation. Wit…		Before the Opium War in the Qing Dynasty, Guangdong's water transport reached its peak.	The Formation of Guangdong's Water Transport System After the Opening of Maritime Trade	The Establishment of the Guangdong Customs and Its Management of Foreign Ships
Qing Dynasty	"Foreign merchants, including Ban La Fo and others, petitioned: Sixteen cargo ships from the homeland are expected to arrive in Guangdong this year. They repeatedly pleaded earnestly to have their appeal submitted first, hoping to enter Huangpu early to avoid prolonged anchorage in the open sea, which poses risks of storms and rough waves." 148 Ban La Fo and others petitioned: Sixteen cargo ships…		Before the Opium War in the Qing Dynasty, Guangdong's water transport reached its peak.	The Formation of Guangdong's Water Transport System After the Opening of Maritime Trade	The Establishment of the Guangdong Customs and Its Management of Foreign Ships
Qing Dynasty	Regulations stipulated: "When foreigners purchase materials such as iron nails, wood, and stone for ship repairs in Macau, the foreign supervisor must submit a report to the coastal defense authorities detailing the ship's dimensions and the names of the shipbuilders. The shipbuilders must then estimate the actual quantity of iron required and provide a signed pledge. Only then will permits and o…		Before the Opium War in the Qing Dynasty, Guangdong's water transport reached its peak.	The Formation of Guangdong's Water Transport System After the Opening of Maritime Trade	The Establishment of the Guangdong Customs and Its Management of Foreign Ships
Qing Dynasty	"For major repairs of foreign ships, a public fee of 24 taels of silver is collected; for minor repairs, 12 taels of silver."		Before the Opium War in the Qing Dynasty, Guangdong's water transport reached its peak.	The Formation of Guangdong's Water Transport System After the Opening of Maritime Trade	The Establishment of the Guangdong Customs and Its Management of Foreign Ships
Qing Dynasty	If debts remain unsettled, they are also required to reside in Macau, entrust their goods to the Cohong for sale, and return home the following year by boarding a ship bound for their country.		Before the Opium War in the Qing Dynasty, Guangdong's water transport reached its peak.	The Formation of Guangdong's Water Transport System After the Opening of Maritime Trade	The Establishment of the Guangdong Customs and Its Management of Foreign Ships
Qing Dynasty	Foreign merchants "often claimed their goods were unsold to secretly remain in the provincial capital." As a result, the Guangdong Customs Office took on the responsibility of "ensuring foreign ships return home within the stipulated time after selling their goods in Guangdong." If debts remained unsettled, they were also required to reside in Macau, entrust their goods to the Cohong for sale, an…		Before the Opium War in the Qing Dynasty, Guangdong's water transport reached its peak.	The Formation of Guangdong's Water Transport System After the Opening of Maritime Trade	The Establishment of the Guangdong Customs and Its Management of Foreign Ships
Qing Dynasty	Some estimated that in the late 18th and early 19th centuries, the annual tonnage of foreign ships entering and leaving Guangzhou Port ranged from 40,000 to 70,000 tons.	1	Before the Opium War in the Qing Dynasty, Guangdong's water transport reached its peak.	The Formation of Guangdong's Water Transport System After the Opening of Maritime Trade	The Thirteen Hongs and Maritime Shipping Under the Single-Port Trade System
Qing Dynasty	At that time, most Guangdong merchant ships traded in Southeast Asia. "One-tenth of the merchants went to East Asia, while nine-tenths went to Southeast Asia."	1	Before the Opium War in the Qing Dynasty, Guangdong's water transport reached its peak.	The Formation of Guangdong's Water Transport System After the Opening of Maritime Trade	The Thirteen Hongs and Maritime Shipping Under the Single-Port Trade System
Qing Dynasty	Each year, 116 Chinese junks sailed to Vietnam for trade, totaling over 20,000 tons.	1	Before the Opium War in the Qing Dynasty, Guangdong's water transport reached its peak.	The Formation of Guangdong's Water Transport System After the Opening of Maritime Trade	The Thirteen Hongs and Maritime Shipping Under the Single-Port Trade System
Qing Dynasty	Many small junks from Hainan Island sailed to Tonkin, Annam, Cambodia, Siam, and Singapore for trade. Among them, about 50 junks went to Siam annually, and around 43 to Annam. Each junk had an estimated capacity of 150 tons, with a total tonnage of approximately 10,000 tons.	1	Before the Opium War in the Qing Dynasty, Guangdong's water transport reached its peak.	The Formation of Guangdong's Water Transport System After the Opening of Maritime Trade	The Thirteen Hongs and Maritime Shipping Under the Single-Port Trade System
Qing Dynasty	The number of Guangdong junks arriving in Singapore increased to 14, with a total tonnage of 2,488 tons. Among them, 2 were from Jiaoling, each with a capacity of 200 tons; 1 from Raoping, with a capacity of 200 tons; and 11 from other Guangdong ports, with capacities ranging from 100 to 400 tons, all being red-headed junks.	1	Before the Opium War in the Qing Dynasty, Guangdong's water transport reached its peak.	The Formation of Guangdong's Water Transport System After the Opening of Maritime Trade	The Thirteen Hongs and Maritime Shipping Under the Single-Port Trade System
Qing Dynasty	The number of Chinese junks arriving in Singapore surged to 148, with a total tonnage of 14,446 tons, and the total value of exported goods reached 2,892,872 yuan.	1	Before the Opium War in the Qing Dynasty, Guangdong's water transport reached its peak.	The Formation of Guangdong's Water Transport System After the Opening of Maritime Trade	The Thirteen Hongs and Maritime Shipping Under the Single-Port Trade System
Qing Dynasty	According to a foreign report from 1830: "The countries engaged in trade with Chinese junks are as follows: Japan, the Philippine Islands, the Sulu Archipelago, the Celebes Islands, the Malacca Archipelago, Borneo, Java, Sumatra, Singapore, Riau, the eastern coast of the Malay Peninsula, Siam, Annam, Cambodia, and Tonkin. The Chinese ports involved in this trade include Guangzhou, Chaozhou, Nanka…	1	Before the Opium War in the Qing Dynasty, Guangdong's water transport reached its peak.	The Formation of Guangdong's Water Transport System After the Opening of Maritime Trade	The Thirteen Hongs and Maritime Shipping Under the Single-Port Trade System
Qing Dynasty	According to Tian Rukang's research, around 1820, the total number of Chinese sailing ships operating in Southeast Asia was 295, with a combined tonnage of 85,200 tons.	1	Before the Opium War in the Qing Dynasty, Guangdong's water transport reached its peak.	The Formation of Guangdong's Water Transport System After the Opening of Maritime Trade	The Thirteen Hongs and Maritime Shipping Under the Single-Port Trade System
Qing Dynasty	The net silver inflow at the port of Guangzhou ranged between 90 million and 100 million British pounds, equivalent to approximately 400 million silver yuan. The contributing countries included Britain, the Netherlands, France, the United States, Spain, Denmark, Sweden, Prussia, and Austria, among others.	1	Before the Opium War in the Qing Dynasty, Guangdong's water transport reached its peak.	The Formation of Guangdong's Water Transport System After the Opening of Maritime Trade	The Thirteen Hongs and Maritime Shipping Under the Single-Port Trade System
Qing Dynasty	The net silver inflow at the port of Guangzhou ranged between 90 million and 100 million British pounds, equivalent to approximately 400 million silver yuan. The contributing countries included Britain, the Netherlands, France, the United States, Spain, Denmark, Sweden, Prussia, and Austria, among others [71]. Cotton was also a major commodity imported by Western European countries. Before the Op…	1	Before the Opium War in the Qing Dynasty, Guangdong's water transport reached its peak.	The Formation of Guangdong's Water Transport System After the Opening of Maritime Trade	The Thirteen Hongs and Maritime Shipping Under the Single-Port Trade System
Qing Dynasty	The total amount of opium imported into China reached 648,246 chests, averaging 3,889 chests annually. 3,889 chests	1	Before the Opium War in the Qing Dynasty, Guangdong's water transport reached its peak.	The Formation of Guangdong's Water Transport System After the Opening of Maritime Trade	The Thirteen Hongs and Maritime Shipping Under the Single-Port Trade System
Qing Dynasty	China's total import trade volume with Britain, France, the United States, the Netherlands, Spain, Denmark, Sweden, and other countries amounted to 5,069,653 taels, while the total export trade volume was 7,490,524 taels. The combined import and export volume totaled 12,560,177 taels. taels. The combined import and export volume totaled 12,560,177 taels.	1	Before the Opium War in the Qing Dynasty, Guangdong's water transport reached its peak.	The Formation of Guangdong's Water Transport System After the Opening of Maritime Trade	The Thirteen Hongs and Maritime Shipping Under the Single-Port Trade System
Qing Dynasty	The total import value exceeded 20.14 million yuan, while the total export value reached over 35.09 million yuan, resulting in a combined import and export volume of over 55.23 million yuan.	1	Before the Opium War in the Qing Dynasty, Guangdong's water transport reached its peak.	The Formation of Guangdong's Water Transport System After the Opening of Maritime Trade	The Thirteen Hongs and Maritime Shipping Under the Single-Port Trade System
Qing Dynasty	The cumulative total value of imported goods at Guangzhou reached 634,781,261 silver yuan, while the cumulative total value of exported goods amounted to 387,962,583 silver yuan. The cumulative total value of exported goods amounted to 387,962,583 silver yuan.	1	Before the Opium War in the Qing Dynasty, Guangdong's water transport reached its peak.	The Formation of Guangdong's Water Transport System After the Opening of Maritime Trade	The Thirteen Hongs and Maritime Shipping Under the Single-Port Trade System
Qing Dynasty	This ridge 'connects to Yizhang in Huguang (modern Hunan and Hubei), following the ancient Western Capital route. Before the Meiling Pass was opened, all northbound travel took this path.' In the early Qing dynasty, it was still 'frequented by travelers.'	1	Before the Opium War in the Qing Dynasty, Guangdong's water transport reached its peak.	The Formation of Guangdong's Water Transport System After the Opening of Maritime Trade	The expansion of shipping routes and the regulation of waterways
Qing Dynasty	Merchant Liu Zhenming from Taihe County, Jiangxi, after conducting business in Guangdong, carried money and cloth back home via the Laling Pass, where he was robbed near the 'Waist-Supporting Stone' area.		Before the Opium War in the Qing Dynasty, Guangdong's water transport reached its peak.	The Formation of Guangdong's Water Transport System After the Opening of Maritime Trade	The expansion of shipping routes and the regulation of waterways
Qing Dynasty	On the Dayu Ridge, 'the roadside pavilions and thatched inns bustled with noisy chatter, goods flowed endlessly, piled haphazardly on the ground. Porters and village women sang in harmony as they walked, their rustic tunes delighting travelers.'		Before the Opium War in the Qing Dynasty, Guangdong's water transport reached its peak.	The Formation of Guangdong's Water Transport System After the Opening of Maritime Trade	The expansion of shipping routes and the regulation of waterways
Qing Dynasty	During the Qing dynasty, this route grew even more vital. Some described the Dayu Ridge as 'the strategic throat connecting Liangguang (Guangdong and Guangxi), where foreign tributaries also passed. Merchants gathered like clouds, goods poured like rain, countless feet trod the path, leaving no ground untouched even in winter.'		Before the Opium War in the Qing Dynasty, Guangdong's water transport reached its peak.	The Formation of Guangdong's Water Transport System After the Opening of Maritime Trade	The expansion of shipping routes and the regulation of waterways
Qing Dynasty	Before the Xianfeng era, the Dayu Ridge was a scene where 'roadside pavilions and thatched inns bustled with noisy chatter, goods flowed endlessly, piled haphazardly on the ground. Porters and village women sang in harmony as they walked, their rustic tunes delighting travelers.'		Before the Opium War in the Qing Dynasty, Guangdong's water transport reached its peak.	The Formation of Guangdong's Water Transport System After the Opening of Maritime Trade	The expansion of shipping routes and the regulation of waterways
Qing Dynasty	Departing from Wujing Village, the water route took three to four days to reach the main river of Ganzhou (the Gan River), while the land route required only two days to arrive in Ganzhou.		Before the Opium War in the Qing Dynasty, Guangdong's water transport reached its peak.	The Formation of Guangdong's Water Transport System After the Opening of Maritime Trade	The expansion of shipping routes and the regulation of waterways
Qing Dynasty	In the early Qing dynasty, beneath the Wujing Bridge, salt boats and cargo vessels gathered densely. Goods were transported by boat and then overland, bustling with north-south traffic, making it a thriving small market town. Heping County and Jiangxi's Dingnan County were originally connected by the Shixi waterway. However, within Heping County, a 90-li stretch from Tanfang's Guogong Mountain to…		Before the Opium War in the Qing Dynasty, Guangdong's water transport reached its peak.	The Formation of Guangdong's Water Transport System After the Opening of Maritime Trade	The expansion of shipping routes and the regulation of waterways
Qing Dynasty	In the early Qing Dynasty, merchants frequented Jiuzigang, 'with trade growing daily and crowds bustling... reaching far and wide, with constant movement up and down. Not only fish, salt, tea, oil, and all kinds of miscellaneous goods competed for this route, but even foreign ships and exotic goods, as well as mountain delicacies and seafood, all passed through here.'	1	Before the Opium War in the Qing Dynasty, Guangdong's water transport reached its peak.	The Formation of Guangdong's Water Transport System After the Opening of Maritime Trade	The expansion of shipping routes and the regulation of waterways
Qing Dynasty	During the Qianlong era, the people of Heping County 'relied half on porterage to make a living, supporting tens of thousands of households, all dependent on the livelihood brought by travelers.'		Before the Opium War in the Qing Dynasty, Guangdong's water transport reached its peak.	The Formation of Guangdong's Water Transport System After the Opening of Maritime Trade	The expansion of shipping routes and the regulation of waterways
Qing Dynasty	According to elderly recollections, during the Guangxu era, Jiangguangting still had over a dozen shops.		Before the Opium War in the Qing Dynasty, Guangdong's water transport reached its peak.	The Formation of Guangdong's Water Transport System After the Opening of Maritime Trade	The expansion of shipping routes and the regulation of waterways
Qing Dynasty	In the border area between Guangdong and Fujian, near Shishangbu where Dabu County meets Fujian's Shanghang County, there was Mianhuatan. The terrain was treacherous, forming a natural boundary between Fujian and Guangdong. 'The river was strewn with chaotic rocks, and the rapids made navigation difficult.'		Before the Opium War in the Qing Dynasty, Guangdong's water transport reached its peak.	The Formation of Guangdong's Water Transport System After the Opening of Maritime Trade	The expansion of shipping routes and the regulation of waterways
Qing Dynasty	Boats traveling upstream from the east disembarked at Shishangbu to continue overland, 'with traders and boats from various places crossing the mountains here.'		Before the Opium War in the Qing Dynasty, Guangdong's water transport reached its peak.	The Formation of Guangdong's Water Transport System After the Opening of Maritime Trade	The expansion of shipping routes and the regulation of waterways
Qing Dynasty	Downstream boats from Fujian docked at Mianhuatan, 'where all goods had to be unloaded and transferred to porters for a ten-li mountain crossing, before being reloaded onto lighter boats at Guangdong's Shishang to proceed via Dabu and Chaozhou to the sea.'		Before the Opium War in the Qing Dynasty, Guangdong's water transport reached its peak.	The Formation of Guangdong's Water Transport System After the Opening of Maritime Trade	The expansion of shipping routes and the regulation of waterways
Qing Dynasty	This was a crucial salt and goods transportation route spanning three provinces.	5	Before the Opium War in the Qing Dynasty, Guangdong's water transport reached its peak.	The Formation of Guangdong's Water Transport System After the Opening of Maritime Trade	The expansion of shipping routes and the regulation of waterways
Qing Dynasty	Merchants from various regions trading at Pingweixu 'formed such dense crowds that their sleeves resembled curtains, and their sweat fell like rain.'		Before the Opium War in the Qing Dynasty, Guangdong's water transport reached its peak.	The Formation of Guangdong's Water Transport System After the Opening of Maritime Trade	The expansion of shipping routes and the regulation of waterways
Qing Dynasty	In the early Qing Dynasty, this area saw a constant flow of commerce. During the Kangxi era, when the two feudatories dispatched troops to suppress the rebel general Liu Jinzhong in Chaozhou, they set out from Guangzhou, laden with cannons and supplies, traveled up the Dong River, crossed Qiling from Laolong, and descended the Mei River to the Han River.		Before the Opium War in the Qing Dynasty, Guangdong's water transport reached its peak.	The Formation of Guangdong's Water Transport System After the Opening of Maritime Trade	The expansion of shipping routes and the regulation of waterways
Qing Dynasty	During the Jiaqing era, rice prices in Jiaying Prefecture surged suddenly. Xingning and Changning (now Wuhua, Guangdong) counties imposed grain embargoes (where private or official bans prevented the sale or transport of rice outside the region), and rice from Chaozhou also became increasingly scarce. As a result, Jiaying Prefecture 'turned to purchasing rice from Foshan.' Soon after, rice from F…		Before the Opium War in the Qing Dynasty, Guangdong's water transport reached its peak.	The Formation of Guangdong's Water Transport System After the Opening of Maritime Trade	The expansion of shipping routes and the regulation of waterways
Qing Dynasty	This overland route saw an unbroken stream of oxcarts transporting grain and miscellaneous goods. Half of the 'accumulated surplus grain' from the three prefectures of Gao, Lei, and Lian relied on this route, traveling directly from Hetou to Zhaoqing before being transferred to Guangzhou.	6	Before the Opium War in the Qing Dynasty, Guangdong's water transport reached its peak.	The Formation of Guangdong's Water Transport System After the Opening of Maritime Trade	The expansion of shipping routes and the regulation of waterways
Qing Dynasty	Merchants from the Pearl River Delta heading to Gao, Lei, and Lian for trade also frequently used this route to transport goods. Gu Zuyu noted, 'All merchants bound for Gao and Lei must tow their boats to Hetou before disembarking.'		Before the Opium War in the Qing Dynasty, Guangdong's water transport reached its peak.	The Formation of Guangdong's Water Transport System After the Opening of Maritime Trade	The expansion of shipping routes and the regulation of waterways
Qing Dynasty	At Chiwang in Xin'an (now Bao'an, Guangdong) near the mouth of the Pearl River, there was a Tianhou Temple. 'Travelers by boat would always pray here, bidding farewell to the sand, as the temple stood on the sands of Lingdingyang.'		Before the Opium War in the Qing Dynasty, Guangdong's water transport reached its peak.	The Formation of Guangdong's Water Transport System After the Opening of Maritime Trade	The expansion of shipping routes and the regulation of waterways
Qing Dynasty	At the mouth of the Moyang River, there was also a Tianhou Temple, 'strategically located at Beijin, controlling the gateway to Duanzhou. Seafaring vessels passing by would devoutly prepare sacrifices and offerings to pray here.'		Before the Opium War in the Qing Dynasty, Guangdong's water transport reached its peak.	The Formation of Guangdong's Water Transport System After the Opening of Maritime Trade	The expansion of shipping routes and the regulation of waterways
Qing Dynasty	In the early Qing Dynasty, 'seafaring ships would always pray here, and after praying, they would release a chicken onto the mountain.' Hence, this mountain was also called 'Fangji Mountain' (Release Chicken Mountain).		Before the Opium War in the Qing Dynasty, Guangdong's water transport reached its peak.	The Formation of Guangdong's Water Transport System After the Opening of Maritime Trade	The expansion of shipping routes and the regulation of waterways
	'Navigating the sea as if on land, ensuring smooth and profitable journeys.'		Before the Opium War in the Qing Dynasty, Guangdong's water transport reached its peak.	The Formation of Guangdong's Water Transport System After the Opening of Maritime Trade	The expansion of shipping routes and the regulation of waterways
	'Pirate ships would be wrecked upon sighting this mountain, and sea bandits could not enter Dian, all thanks to this.'		Before the Opium War in the Qing Dynasty, Guangdong's water transport reached its peak.	The Formation of Guangdong's Water Transport System After the Opening of Maritime Trade	The expansion of shipping routes and the regulation of waterways
	'Downstream boats reaching this point would often hire locals as helmsmen, known as tanshi (rapid masters), while passengers and goods were mostly unloaded to continue overland.'		Before the Opium War in the Qing Dynasty, Guangdong's water transport reached its peak.	The Formation of Guangdong's Water Transport System After the Opening of Maritime Trade	The expansion of shipping routes and the regulation of waterways
Qing Dynasty	Many trackers made a living by towing boats upstream along the Lian River, forming groups to solicit work. Similarly, residents near the Shaihe Rapids on the Mei River primarily worked as trackers. Another example is the ancient village by the Meitan River in Dabu, where 'at the village entrance lies the Dahong area, filled with rocks and turbulent waves, requiring boatmen to unload cargo and pul…		Before the Opium War in the Qing Dynasty, Guangdong's water transport reached its peak.	The Formation of Guangdong's Water Transport System After the Opening of Maritime Trade	The expansion of shipping routes and the regulation of waterways
Qing Dynasty	According to official statistics, the population density in Guangzhou Prefecture was 306.84 people per square kilometer.		Before the Opium War in the Qing Dynasty, Guangdong's water transport reached its peak.	The Formation of Guangdong's Water Transport System After the Opening of Maritime Trade	The expansion of shipping routes and the regulation of waterways
Qing Dynasty	Lang Tingshu, the Provincial Administration Commissioner of Guangdong, dredged the South Moat, 'restoring boat traffic and earning praise from the people for its convenience.'		Before the Opium War in the Qing Dynasty, Guangdong's water transport reached its peak.	The Formation of Guangdong's Water Transport System After the Opening of Maritime Trade	The expansion of shipping routes and the regulation of waterways
	After the Wanli era of the Ming Dynasty, 'encroachment by residents along the moat began with wooden barriers, later replaced by stone, gradually narrowing the moat over time until it was less than half its original width.'		Before the Opium War in the Qing Dynasty, Guangdong's water transport reached its peak.	The Formation of Guangdong's Water Transport System After the Opening of Maritime Trade	The expansion of shipping routes and the regulation of waterways
Qing Dynasty	To ensure the long-term navigability of the moat, a request from foreign merchants was accepted: 'a public property building outside Xiguan was donated as a public office, with rental income used to fund annual dredging expenses.'		Before the Opium War in the Qing Dynasty, Guangdong's water transport reached its peak.	The Formation of Guangdong's Water Transport System After the Opening of Maritime Trade	The expansion of shipping routes and the regulation of waterways
Qing Dynasty	Qi Gong, the Governor-General of Liangguang, dredged the waterway, restoring boat traffic.		Before the Opium War in the Qing Dynasty, Guangdong's water transport reached its peak.	The Formation of Guangdong's Water Transport System After the Opening of Maritime Trade	The expansion of shipping routes and the regulation of waterways
Qing Dynasty	'Traveling upstream along the Zhen River, one could reach the imperial capital, connecting to Shaanxi, Luoyang, and provinces like Jing and Wu.'		Before the Opium War in the Qing Dynasty, Guangdong's water transport reached its peak.	The Formation of Guangdong's Water Transport System After the Opening of Maritime Trade	The expansion of shipping routes and the regulation of waterways
Qing Dynasty	The Foshan Charity Granary contributed 2,300 taels of silver to complete the dredging of the remaining river sections.		Before the Opium War in the Qing Dynasty, Guangdong's water transport reached its peak.	The Formation of Guangdong's Water Transport System After the Opening of Maritime Trade	The expansion of shipping routes and the regulation of waterways
Qing Dynasty	Foshan Town undertook an even larger-scale dredging project, with merchants and gentry collectively donating over 27,000 taels of silver.		Before the Opium War in the Qing Dynasty, Guangdong's water transport reached its peak.	The Formation of Guangdong's Water Transport System After the Opening of Maritime Trade	The expansion of shipping routes and the regulation of waterways
Qing Dynasty	'Thus, the three rivers were fully dredged, ... attracting merchants from Shaanxi, Shanxi, Hubei, Henan, and Sichuan, making Foshan a bustling hub of commerce at its peak.'		Before the Opium War in the Qing Dynasty, Guangdong's water transport reached its peak.	The Formation of Guangdong's Water Transport System After the Opening of Maritime Trade	The expansion of shipping routes and the regulation of waterways
Qing Dynasty	Governor Qi Gong of Guangdong advocated for donations to fund dredging. Merchants and gentry in Nanhai County contributed, 'managing the excavation themselves and clearing the Tashi Channel upstream of Xiaojinshan.' After completion, the Zou and Chen families had 2,000 taels remaining, which were entrusted to the Sanjiang and Jinli patrol offices for investment, with interest reserved for annual …		Before the Opium War in the Qing Dynasty, Guangdong's water transport reached its peak.	The Formation of Guangdong's Water Transport System After the Opening of Maritime Trade	The expansion of shipping routes and the regulation of waterways
	Soon, the river was completed, directly connecting to the sea, 'winding for thirty li, downstream to Shangchuan and Xiachuan, reaching Guangzhou; upstream to the open sea beyond Cape Jiao. ... Since the dredging of Tanjiao, it became a thoroughfare for soldiers and civilians.'		Before the Opium War in the Qing Dynasty, Guangdong's water transport reached its peak.	The Formation of Guangdong's Water Transport System After the Opening of Maritime Trade	The expansion of shipping routes and the regulation of waterways
Qing Dynasty	Zhang Rulin, the magistrate of Xiangshan, advocated for donations to dredge the channel and built a long embankment alongside it, 24 feet high and 227 feet long, with a sluice gate for drainage. 'The water still flows around the Confucian Temple into the city moat and out to sea, facilitating boat traffic.'	2	Before the Opium War in the Qing Dynasty, Guangdong's water transport reached its peak.	The Formation of Guangdong's Water Transport System After the Opening of Maritime Trade	The expansion of shipping routes and the regulation of waterways
	The entire stream was dredged to a surface width of 3 zhang, a bottom width of 2 zhang, and a depth ranging from 1 zhang to 7-8 chi. All culverts were 4 zhang and 2 chi long, with the outer 2 zhang and 1 chi called the 'outer section' (yang culvert) and the inner 2 zhang and 1 chi called the 'inner section' (yin culvert). The culverts were 2 zhang and 6 chi high, with a bottom width of 2 chi and …	2	Before the Opium War in the Qing Dynasty, Guangdong's water transport reached its peak.	The Formation of Guangdong's Water Transport System After the Opening of Maritime Trade	The expansion of shipping routes and the regulation of waterways
Qing Dynasty	Zheng Lian, the magistrate of Jieyang, dredged the Yujiao Stream again. After several dredging efforts, the stream remained navigable.	2	Before the Opium War in the Qing Dynasty, Guangdong's water transport reached its peak.	The Formation of Guangdong's Water Transport System After the Opening of Maritime Trade	The expansion of shipping routes and the regulation of waterways
Ming Dynasty	Magistrate Jiang Sen widened the river channel, turning it into an artificial canal '1 zhang deep, 5 zhang wide, and over a thousand zhang long.'	2	Before the Opium War in the Qing Dynasty, Guangdong's water transport reached its peak.	The Formation of Guangdong's Water Transport System After the Opening of Maritime Trade	The expansion of shipping routes and the regulation of waterways
	'All merchant ships, salt barges, fishing boats, and timber rafts traveled along the river to reach the sea.'		Before the Opium War in the Qing Dynasty, Guangdong's water transport reached its peak.	The Formation of Guangdong's Water Transport System After the Opening of Maritime Trade	The expansion of shipping routes and the regulation of waterways
Qing Dynasty	Magistrate Wu Lichen rallied merchants and gentry to redredge the river. The project lasted over a year, 'stretching from Xitingzi to the river mouth, about six li (2,000 zhang), dredged to a depth and width of 5 chi, costing over 3,000 taels and employing over 30,000 workers.' After completion, 'boats could pass freely, greatly improving transportation.'		Before the Opium War in the Qing Dynasty, Guangdong's water transport reached its peak.	The Formation of Guangdong's Water Transport System After the Opening of Maritime Trade	The expansion of shipping routes and the regulation of waterways
	Warnings were raised that "if dredging is not carried out now, within one or two decades, there will inevitably be a crisis where boats and ships cannot pass." Discussions about dredging were frequent, but regrettably, no action was taken.		Before the Opium War in the Qing Dynasty, Guangdong's water transport reached its peak.	The Formation of Guangdong's Water Transport System After the Opening of Maritime Trade	The expansion of shipping routes and the regulation of waterways
Qing Dynasty	Heping County was connected to Dingnan County in Jiangxi upstream. Dingnan County repeatedly sought to collaborate with Heping County to excavate a canal to facilitate navigation. However, due to the insistence of Heping County's officials and residents on keeping it closed, the plan was never implemented.		Before the Opium War in the Qing Dynasty, Guangdong's water transport reached its peak.	The Formation of Guangdong's Water Transport System After the Opening of Maritime Trade	The expansion of shipping routes and the regulation of waterways
Qing Dynasty	Xinxing County also once proposed digging a canal from Hetou, "to divert water southward for thirty miles, directly connecting to Huangniwan in Yangchun, enabling boats and ships to travel to the three prefectures of Gao, Lei, and Lian." Local intellectuals in Xinxing County believed that "if water conservancy is to be developed, this area should take priority," but all efforts were thwarted by c…		Before the Opium War in the Qing Dynasty, Guangdong's water transport reached its peak.	The Formation of Guangdong's Water Transport System After the Opening of Maritime Trade	The expansion of shipping routes and the regulation of waterways
Qing Dynasty	Active dredging of waterways across Guangdong maintained their navigability, creating the conditions for the significant development of inland river shipping in Guangdong during the early and mid-Qing Dynasty.		Before the Opium War in the Qing Dynasty, Guangdong's water transport reached its peak.	The prosperity of passenger and cargo transport along inland rivers and coastal areas	The flourishing commodity economy provided abundant sources of goods.
Qing Dynasty	In the early period, Guangdong's smelting furnaces accounted for 39.9% of the national total, and its pig iron output was 1.97 times the annual production of pig iron in Britain during the same period.		Before the Opium War in the Qing Dynasty, Guangdong's water transport reached its peak.	The prosperity of passenger and cargo transport along inland rivers and coastal areas	The flourishing commodity economy provided abundant sources of goods.
Qing Dynasty	In the early Qing Dynasty, it was estimated that Foshan's iron casting industry consumed 50 million jin of pig iron annually, with an output value exceeding 1 million taels.		Before the Opium War in the Qing Dynasty, Guangdong's water transport reached its peak.	The prosperity of passenger and cargo transport along inland rivers and coastal areas	The flourishing commodity economy provided abundant sources of goods.
Qing Dynasty	The Qing court closed the customs in Fujian, Zhejiang, and Jiangsu, leaving only the Guangdong Customs operational. Guangzhou became the sole trading port on the vast map of the Chinese Empire. Imported goods from various countries entered through Guangzhou, and export goods from all over the country also departed from Guangzhou. The concentration and circulation of various commodities provided a…	2	Before the Opium War in the Qing Dynasty, Guangdong's water transport reached its peak.	The prosperity of passenger and cargo transport along inland rivers and coastal areas	The flourishing commodity economy provided abundant sources of goods.
Qing Dynasty	Historical records state: "With the lifting of maritime restrictions, wealthy families competed to build cargo ships, and idle hands eagerly became traders. With small capital, they sought double profits, and once they profited, they became greedy and refused to stop."	1	Before the Opium War in the Qing Dynasty, Guangdong's water transport reached its peak.	The prosperity of passenger and cargo transport along inland rivers and coastal areas	The flourishing commodity economy provided abundant sources of goods.
Qing Dynasty	When Guangdong's Provincial Military Commander Yang Lin inspected coastal defenses, he observed: "The coastal villages in Guangdong are densely populated, with merchant ships coming and going in an endless stream." The people there made their living through overseas trade, and it became a common practice.		Before the Opium War in the Qing Dynasty, Guangdong's water transport reached its peak.	The prosperity of passenger and cargo transport along inland rivers and coastal areas	The flourishing commodity economy provided abundant sources of goods.
Qing Dynasty	Peng Bangchou, the Guangdong Education Commissioner, said: "Lingnan is a vast frontier of wealth and taxation. ... Among the four occupations, merchants account for half."		Before the Opium War in the Qing Dynasty, Guangdong's water transport reached its peak.	The prosperity of passenger and cargo transport along inland rivers and coastal areas	The flourishing commodity economy provided abundant sources of goods.
Qing Dynasty	According to Long Tinghuai, a native of Shunde during the Jiaqing era, estimates of merchant households in the Pearl River Delta counties were as follows: Nanhai had six out of ten; Shunde and Shehui had four out of ten; Panyu, Dongguan, Xinning (now Taishan, Guangdong), and Xin'an (now Bao'an, Guangdong) had three out of ten; Zengcheng, Sanshui, and Huaxian had two out of ten; Xiangshan, Conghua…		Before the Opium War in the Qing Dynasty, Guangdong's water transport reached its peak.	The prosperity of passenger and cargo transport along inland rivers and coastal areas	The flourishing commodity economy provided abundant sources of goods.
Qing Dynasty	Additionally, merchants from other provinces flocked to Guangdong, "wealthy merchants and great traders, each bringing their local specialties for trade, reaping immense profits."	1	Before the Opium War in the Qing Dynasty, Guangdong's water transport reached its peak.	The prosperity of passenger and cargo transport along inland rivers and coastal areas	The flourishing commodity economy provided abundant sources of goods.
Qing Dynasty	In the provincial capital Guangzhou, the riverfront south of the city was "crowded with ships like ants."		Before the Opium War in the Qing Dynasty, Guangdong's water transport reached its peak.	The prosperity of passenger and cargo transport along inland rivers and coastal areas	The prosperity of inland river passenger transport
Qing Dynasty	At the time, aside from coastal areas like Chaozhou, Huizhou, Leizhou, and Qiongzhou, as well as ships from other provinces traveling between Guangzhou and Humen or Macau, Guangzhou itself had "ships loading jellyfish and clams at Humen" and "fishing boats ferrying goods to Macau."		Before the Opium War in the Qing Dynasty, Guangdong's water transport reached its peak.	The prosperity of passenger and cargo transport along inland rivers and coastal areas	The prosperity of inland river passenger transport
Qing Dynasty	In Foshan, a major industrial and commercial town, records from the Kangxi era describe: "Merchants from all directions coming to Guangdong invariably gather here. The river surface spans over ten fathoms, yet the boats and ships moored there are packed like scales or ants. The navigable channel in the middle is no more than a few paces wide. Oars and paddles clash, creating a clamor that can be …		Before the Opium War in the Qing Dynasty, Guangdong's water transport reached its peak.	The prosperity of passenger and cargo transport along inland rivers and coastal areas	The prosperity of inland river passenger transport
	“Goods arriving from Jiangmen with red permits, foreign and southern goods from Macau and the provincial capital, goods with red permits from Macau, and local fish glue from various places in Dongguan.” Foshan also had barges and cargo ships heading to the provincial capital, as well as vessels “bound for Hong Kong and Macau” and “destined for various villages downstream.”	1	Before the Opium War in the Qing Dynasty, Guangdong's water transport reached its peak.	The prosperity of passenger and cargo transport along inland rivers and coastal areas	The prosperity of inland river passenger transport
Qing Dynasty	In the early Qing Dynasty, inland river shipping was highly active, with “ships from the provincial capital and Foshan arriving continuously.”	1	Before the Opium War in the Qing Dynasty, Guangdong's water transport reached its peak.	The prosperity of passenger and cargo transport along inland rivers and coastal areas	The prosperity of inland river passenger transport
Qing Dynasty	In the downstream area of the North River, at the town of Xinan in Sanshui County, it was described as “a bustling hub of merchants with sails and masts gathered like clouds,” earning the title of a “prosperous town.”		Before the Opium War in the Qing Dynasty, Guangdong's water transport reached its peak.	The prosperity of passenger and cargo transport along inland rivers and coastal areas	The prosperity of inland river passenger transport
Qing Dynasty	By the Fenghuangzhou area near the Han River in Chaozhou, “all boats from Chaozhou, Jieyang, Chenghai, and Huizhou sailed along to gather below the city.”		Before the Opium War in the Qing Dynasty, Guangdong's water transport reached its peak.	The prosperity of passenger and cargo transport along inland rivers and coastal areas	The prosperity of inland river passenger transport
Qing Dynasty	In Laolong Port, the upper reaches of the East River in Longchuan, it was also a place where “merchants from Fujian and Guangdong congregated.”		Before the Opium War in the Qing Dynasty, Guangdong's water transport reached its peak.	The prosperity of passenger and cargo transport along inland rivers and coastal areas	The prosperity of inland river passenger transport
Qing Dynasty	At Dajiao in Jiaying, where the Mei and Cheng rivers converged, during the Qianlong era, “traders would moor their boats here.”		Before the Opium War in the Qing Dynasty, Guangdong's water transport reached its peak.	The prosperity of passenger and cargo transport along inland rivers and coastal areas	The prosperity of inland river passenger transport
Qing Dynasty	In the remote area of Xingning, “from Xihe to Shuikou, merchant ships traveling between Chaozhou and Jiaying numbered no fewer than a hundred daily.” In the remote area of Xingning, “from Xihe to Shuikou, merchant ships traveling between Chaozhou and Jiaying numbered no fewer than a hundred daily.”		Before the Opium War in the Qing Dynasty, Guangdong's water transport reached its peak.	The prosperity of passenger and cargo transport along inland rivers and coastal areas	The prosperity of inland river passenger transport
Qing Dynasty	At the mouth of the Qiuxiang River, a tributary of the East River, “all boats and vessels anchored here.”		Before the Opium War in the Qing Dynasty, Guangdong's water transport reached its peak.	The prosperity of passenger and cargo transport along inland rivers and coastal areas	The prosperity of inland river passenger transport
Qing Dynasty	“From Xunwu to Nanning, all were destinations for eastern boat transport.”		Before the Opium War in the Qing Dynasty, Guangdong's water transport reached its peak.	The prosperity of passenger and cargo transport along inland rivers and coastal areas	The prosperity of inland river passenger transport
Qing Dynasty	Guangdong merchants transported 200,000 to 300,000 catties of rice daily.	1	Before the Opium War in the Qing Dynasty, Guangdong's water transport reached its peak.	The prosperity of passenger and cargo transport along inland rivers and coastal areas	The prosperity of inland river passenger transport
Qing Dynasty	According to local stone inscriptions: “From Foshanzhen (Foshan Town), a round trip by sail took only a few days.”		Before the Opium War in the Qing Dynasty, Guangdong's water transport reached its peak.	The prosperity of passenger and cargo transport along inland rivers and coastal areas	The prosperity of inland river passenger transport
Qing Dynasty	In Guixian County, the Guangdong merchant Lin Damao established the Lin Baochang shop during the Qianlong era, primarily engaged in shipping large quantities of rice from Guixian to Guangdong, with each shipment amounting to around 100,000 catties.		Before the Opium War in the Qing Dynasty, Guangdong's water transport reached its peak.	The prosperity of passenger and cargo transport along inland rivers and coastal areas	The prosperity of inland river passenger transport
Qing Dynasty	Even in years of good harvest, Guangdong still “relied on purchasing no less than one to two million dan of rice from Guangxi annually.”		Before the Opium War in the Qing Dynasty, Guangdong's water transport reached its peak.	The prosperity of passenger and cargo transport along inland rivers and coastal areas	The prosperity of inland river passenger transport
Qing Dynasty	Even by the late Qing and early Republic era, when Guangxi’s population had exceeded 10 million and its own consumption had greatly increased, “the annual rice output from Guangxi via Wuzhou still exceeded four million dan.”	1	Before the Opium War in the Qing Dynasty, Guangdong's water transport reached its peak.	The prosperity of passenger and cargo transport along inland rivers and coastal areas	The prosperity of inland river passenger transport
Qing Dynasty	“Guangdong’s rice supply depends on Guangxi, while Guangxi’s rice supply depends on Hunan.”	1	Before the Opium War in the Qing Dynasty, Guangdong's water transport reached its peak.	The prosperity of passenger and cargo transport along inland rivers and coastal areas	The prosperity of inland river passenger transport
Qing Dynasty	Jiangkou Port in Fengchuan County (now Fengkai, Guangdong) was located at the confluence of the Xi River and the He River. In the early Qing Dynasty, it served as a hub for rice, oil, and beans, where “grain was bought and sold.”		Before the Opium War in the Qing Dynasty, Guangdong's water transport reached its peak.	The prosperity of passenger and cargo transport along inland rivers and coastal areas	The prosperity of inland river passenger transport
Qing Dynasty	The Daoguang-era Fengchuan County Gazetteer recorded: “Farmers toil tirelessly all year, often subsisting on sweet potatoes and taro, while selling rice for money.”		Before the Opium War in the Qing Dynasty, Guangdong's water transport reached its peak.	The prosperity of passenger and cargo transport along inland rivers and coastal areas	The prosperity of inland river passenger transport
Qing Dynasty	For example, in the 57th year of Qianlong (1792), merchants from villages like Xinjiang, Ma’an, Baiti, Sifu, Dong’an, and Tashi in Gaoyao County frequently sailed to Dong’an and Xining to transport rice, then sold it in places like Sanshui.	1	Before the Opium War in the Qing Dynasty, Guangdong's water transport reached its peak.	The prosperity of passenger and cargo transport along inland rivers and coastal areas	The prosperity of inland river passenger transport
Qing Dynasty	“Guangdong is densely populated with limited land, making its rice supply insufficient. It relies on Guangxi and also draws from Hunan and Hubei.”		Before the Opium War in the Qing Dynasty, Guangdong's water transport reached its peak.	The prosperity of passenger and cargo transport along inland rivers and coastal areas	The prosperity of inland river passenger transport
Qing Dynasty	Xiangtan and Chenzhou, along the Xiang and Lei rivers, were gathering places for Guangdong rice merchants. Rice produced in Hengyang, Yongzhou, Chenzhou, and Guiyang in Hunan all converged in Xiangtan.		Before the Opium War in the Qing Dynasty, Guangdong's water transport reached its peak.	The prosperity of passenger and cargo transport along inland rivers and coastal areas	The prosperity of inland river passenger transport
Qing Dynasty	Many rice merchants from Guangzhou and Foshan gathered in Chenzhou to purchase rice, which they then transported back to Guangdong to “sell when prices were favorable.”		Before the Opium War in the Qing Dynasty, Guangdong's water transport reached its peak.	The prosperity of passenger and cargo transport along inland rivers and coastal areas	The prosperity of inland river passenger transport
Qing Dynasty	Within Guangdong, Yingde County was a traditional rice-exporting region. The Zhenyang Gazetteer noted: “Wealthy households would send their rice south to Guangzhou.” The Zhenyang Gazetteer noted: “Wealthy households would send their rice south to Guangzhou.”	1	Before the Opium War in the Qing Dynasty, Guangdong's water transport reached its peak.	The prosperity of passenger and cargo transport along inland rivers and coastal areas	The prosperity of inland river passenger transport
Qing Dynasty	During the Qianlong era, “the grain produced in one county could feed its population for a year, and in a bumper year, it could sustain them for three years.” During the Qianlong era, “the grain produced in one county could feed its population for a year, and in a bumper year, it could sustain them for three years.”	1	Before the Opium War in the Qing Dynasty, Guangdong's water transport reached its peak.	The prosperity of passenger and cargo transport along inland rivers and coastal areas	The prosperity of inland river passenger transport
Qing Dynasty	"Merchants from neighboring provinces and counties transported goods by boat, and locals also frequently exported surplus grain. The exchange of surplus grain became an annual routine. During periods when official granaries were replenished, military and civil offices in the county and neighboring regions often came to purchase grain."	1	Before the Opium War in the Qing Dynasty, Guangdong's water transport reached its peak.	The prosperity of passenger and cargo transport along inland rivers and coastal areas	The prosperity of inland river passenger transport
Qing Dynasty	This reflects the thriving grain trade. Boluo, located in the middle reaches of the Dongjiang River, also exported rice due to its "sparse population and vast land," resulting in low per capita consumption. "When the harvest was gathered, boats from Dongguan (now Guangdong Dongguan) arrived in succession, loading the grain for transport."	1	Before the Opium War in the Qing Dynasty, Guangdong's water transport reached its peak.	The prosperity of passenger and cargo transport along inland rivers and coastal areas	The prosperity of inland river passenger transport
Qing Dynasty	Jiaying Prefecture "produced insufficient grain to meet its annual needs, relying on imports from Yong'an (now Guangdong Zijin), Changle (now Guangdong Wuhua), and Xingning in the mountainous regions. If grain boats from the mountains failed to arrive, prices would soar."	1	Before the Opium War in the Qing Dynasty, Guangdong's water transport reached its peak.	The prosperity of passenger and cargo transport along inland rivers and coastal areas	The prosperity of inland river passenger transport
Qing Dynasty	In June, "grain prices in Chaozhou rose sharply. Li Zhaojie and others from Haiyang County purchased over forty boatloads of grain to supply Chaozhou. However, when passing through the rivers of Jiaying Prefecture, they were intercepted by local gangs, preventing them from proceeding."	1	Before the Opium War in the Qing Dynasty, Guangdong's water transport reached its peak.	The prosperity of passenger and cargo transport along inland rivers and coastal areas	The prosperity of inland river passenger transport
Qing Dynasty	In May, merchants from Haiyang County again faced "obstruction" when transporting rice purchased from Huizhou back to Chaozhou via the rivers of Jiaying Prefecture.		Before the Opium War in the Qing Dynasty, Guangdong's water transport reached its peak.	The prosperity of passenger and cargo transport along inland rivers and coastal areas	The prosperity of inland river passenger transport
Qing Dynasty	Grain was transported along the Shiku River (Zhenping River) and the Tingjiang River into the Hanjiang River, reaching Zhenping (now Guangdong Jiaoling), Dabu, and Fengshun counties. For example, during the Qianlong era, rice merchants from Wuping County, Fujian, shipped rice along the Shiku River to Zhenping for sale. "Rice from Wuping was called 'Xiaba rice.'"		Before the Opium War in the Qing Dynasty, Guangdong's water transport reached its peak.	The prosperity of passenger and cargo transport along inland rivers and coastal areas	The prosperity of inland river passenger transport
	As the compiler of the Yongzheng-era "Haiyang County Gazetteer" noted, "The flow of the Hanjiang River facilitated the transport of grain and fodder from Tingzhou, Ganzhou, Xunzhou, and Meizhou." The compiler of "Haiyang County Gazetteer" stated, "The flow of the Hanjiang River facilitated the transport of grain and fodder from Tingzhou, Ganzhou, Xunzhou, and Meizhou."		Before the Opium War in the Qing Dynasty, Guangdong's water transport reached its peak.	The prosperity of passenger and cargo transport along inland rivers and coastal areas	The prosperity of inland river passenger transport
Qing Dynasty	"Jiaying Prefecture, fearing rising rice prices due to Chaozhou's grain purchases, saw residents gather to prevent rice shops from selling and intercept boats transporting rice to Chaozhou, refusing to let them depart."		Before the Opium War in the Qing Dynasty, Guangdong's water transport reached its peak.	The prosperity of passenger and cargo transport along inland rivers and coastal areas	The prosperity of inland river passenger transport
Qing Dynasty	Zhenping County "had over 300,000 households, yet its annual harvest sufficed for only three months, forcing reliance on grain imports from Chaozhou, Xingning, and Changle."		Before the Opium War in the Qing Dynasty, Guangdong's water transport reached its peak.	The prosperity of passenger and cargo transport along inland rivers and coastal areas	The prosperity of inland river passenger transport
Qing Dynasty	The river split into two branches: the western one connected to Guangxi's Beiliu and Luchuan counties, while the eastern one linked to Xinyi and Maoming counties in Gaozhou Prefecture. During the Qing Dynasty, "the downstream region of Huazhou often depended on grain boats from the two rivers (local Dongjiang and Xijiang) for supply."		Before the Opium War in the Qing Dynasty, Guangdong's water transport reached its peak.	The prosperity of passenger and cargo transport along inland rivers and coastal areas	The prosperity of inland river passenger transport
Qing Dynasty	"Grain owners" from both the eastern and western rivers hired boats to transport grain to Meilu for sale. Thus, Meilu Market "was densely populated, bustling with merchants, and the most prosperous in the Gaozhou region. Grain boats from both rivers gathered here, and grain prices in the prefecture often fluctuated based on the number of boats in Meilu."		Before the Opium War in the Qing Dynasty, Guangdong's water transport reached its peak.	The prosperity of passenger and cargo transport along inland rivers and coastal areas	The prosperity of inland river passenger transport
	The Qin River in Yong'an County (now Guangdong Zijin) had grain reserves, as it was home to many wealthy landowners. During autumn and winter, boats transported grain in succession."		Before the Opium War in the Qing Dynasty, Guangdong's water transport reached its peak.	The prosperity of passenger and cargo transport along inland rivers and coastal areas	The prosperity of inland river passenger transport
Qing Dynasty	Similarly, the Pearl River Delta, with its crisscrossing waterways, saw frequent grain boat traffic. "Xiangshan and Shunde were hubs for farmers and fishermen, with boats crowding the waters and grain filling the markets, making them formidable coastal towns."		Before the Opium War in the Qing Dynasty, Guangdong's water transport reached its peak.	The prosperity of passenger and cargo transport along inland rivers and coastal areas	The prosperity of inland river passenger transport
Qing Dynasty	Rice merchants "hoarded rice to sell to merchants from other prefectures and neighboring provinces, seeking higher profits."		Before the Opium War in the Qing Dynasty, Guangdong's water transport reached its peak.	The prosperity of passenger and cargo transport along inland rivers and coastal areas	The prosperity of inland river passenger transport
Qing Dynasty	The Shaji area in Guangzhou remained a major hub for rice trade. Foshan, located near the Xi and Bei Rivers, was a more critical rice port than Guangzhou in the early Qing Dynasty when Guangdong relied heavily on rice from Guangxi and Hunan. As Qing scholar Wu Lanxiu noted, "Foshan was where grain from all directions was stored."		Before the Opium War in the Qing Dynasty, Guangdong's water transport reached its peak.	The prosperity of passenger and cargo transport along inland rivers and coastal areas	The prosperity of inland river passenger transport
	The rice price in Foshan was the benchmark for Guangdong Province at that time, 'Guangdong’s grain prices were determined by the quotations from Foshan Town.' On the fifth and tenth days of each month, rice merchants from Foshan’s seven markets were required to report to the governor.		Before the Opium War in the Qing Dynasty, Guangdong's water transport reached its peak.	The prosperity of passenger and cargo transport along inland rivers and coastal areas	The prosperity of inland river passenger transport
Qing Dynasty	Charcoal was divided into two types: mixed wood charcoal, 'transported to Guangzhou for smelting and baking cakes,' and pine wood charcoal, 'shipped to areas like Jiujiang and Shunde for silkworm cocoon drying.'		Before the Opium War in the Qing Dynasty, Guangdong's water transport reached its peak.	The prosperity of passenger and cargo transport along inland rivers and coastal areas	The prosperity of inland river passenger transport
Qing Dynasty	In Fengchuan (modern-day Fengkai, Guangdong), 'firewood boats and bamboo rafts from places like Dazhou and Dong’an floated down the river and were sold in Guangzhou, amounting to no less than hundreds of thousands annually—a lucrative trade.'		Before the Opium War in the Qing Dynasty, Guangdong's water transport reached its peak.	The prosperity of passenger and cargo transport along inland rivers and coastal areas	The prosperity of inland river passenger transport
Qing Dynasty	The people of Guangzhou all sourced their firewood from there, transporting it downhill from the mountain peaks by small carts. The firewood was then tied into rafts and floated downstream through the Luopang mountain pass, hence called 'Luopang firewood.'		Before the Opium War in the Qing Dynasty, Guangdong's water transport reached its peak.	The prosperity of passenger and cargo transport along inland rivers and coastal areas	The prosperity of inland river passenger transport
Qing Dynasty	From the Luopang waterway, it entered the West River and flowed downstream to Guangzhou and Foshan. 'North River fir wood rafts' and 'East River fir wood rafts' also converged at Zhenkou via the river currents.	2	Before the Opium War in the Qing Dynasty, Guangdong's water transport reached its peak.	The prosperity of passenger and cargo transport along inland rivers and coastal areas	The prosperity of inland river passenger transport
Qing Dynasty	The Republican-era 'Dapu County Annals' recorded: 'Firewood, charcoal, bamboo, and timber businesses were found along major rivers in small markets like Sanzhou, Taohua, Huangkeng, Dangxi, Yinxikou, Gongzhou, Guangling, and Pingshakou, with Yinxikou being the largest in trade volume.'	1	Before the Opium War in the Qing Dynasty, Guangdong's water transport reached its peak.	The prosperity of passenger and cargo transport along inland rivers and coastal areas	The prosperity of inland river passenger transport
Qing Dynasty	Many Guangdong merchants traveled to Songjiang in Jiangnan to purchase cotton, 'returning with hundreds of boats laden with countless cloth sacks.'	1	Before the Opium War in the Qing Dynasty, Guangdong's water transport reached its peak.	The prosperity of passenger and cargo transport along inland rivers and coastal areas	The prosperity of inland river passenger transport
[truncated: 518 more rows]
