# Supplementary material for: Tracing the geopolitical influences on the morphological and functional transformation in Guangdong merchant ships: Knowledge mining from the Ming and Qing maritime archives
Source: PLoS One. 2026 Jan 9;21(1):e0336349. doi: 10.1371/journal.pone.0336349 (PMC12788687; doi:10.1371/journal.pone.0336349)
Supplement: S3 Appendix — (XLSX) [file pone.0336349.s003.xlsx]

## Sheet: Sheet1
Serial Number	Ship Name	Ship Type	Function	Features
1	Siamese Tribute Ship	Three-Masted Junk	Maritime Transport (Siamese Tribute)	Flying flags, large black-eyed junk. Shape resembles a trough, bow like a sea porpoise, red head with two black eyes
2	White Junk	Three-Masted Junk	Maritime Transport (Malacca and other regions)	Fujian ship, flying flags, shape like a trough, bow like a sea porpoise, red head, with two black eyes
3	White Salt Ship	Two-Masted Junk (Dan Junk)	Maritime Transport (salt transport)	Has two black eyes, hull round and short
4	Pay Escort Gunboat	Two-Masted Junk	Maritime Transport (salt Military Pay)	Stern has a flag tower, bow shaped like a fish, with two black eyes
5	Dongchang Salt Ship	Two-Masted Junk	Maritime Transport (Dongchang salt transport)	Two-masted junk, similar in design to the White Salt Ship, with a slender hull
6	Mayangzi Ship	Hunan Medium-sized Passenger-Cargo Ship	Inland Transport (Yuan River, Hunan, and - Dongting Lake)	High bow and rudder
7	Escort Foreign Merchants to Macau Watermelon Flat	Watermelon Boat	Port Shuttle Cargo	Has round hatch covers and side planks, appearance resembles a melon, bow features a single-fluke anchor
8	Mid-July Water Land Ship (Lantern Cage Boat)	Single-mast Sampan Boat	Ghost Festival on the 15th of July Ritual Ceremony	Hanging water lanterns, with a two-tiered structure built on the boat, and a cabin at the stern.
9	Large Open-stern Boat	Wooden Boat	Port Shuttle Cargo (only accepts Chinese goods )	The hull resembles a Watermelon Flat Boat.
10	Pirate-hunting Rice Boat	Two-Masted Junk	Government pirate-hunting	The bow resembles a sea porpoise, with a red head shape, two black eyes, and a massive rudder at the stern, deep blue gunwales adorned with red stripes.
11	Night Ferry	Single-mast with Three Oars Sampan	Passenger Transport	Low bow and high stern with a cabin, featuring a double-row compartment design.
12	Opera Boat (Red Boat)	Wooden Boat	Local Cantonese Opera Troupe Boat	Approximately 57 to 8 feet long and 16 to 7 feet wide. The bow has a dragon tooth, with a turret built at the front.
13	Oar Boat	Single-mast Speedboat Oar Boat	Customs Patrol (Scouting, Fast Patrol Boat)	The bow is equipped with a long firearm with a red handle and black barrel, weapons are visible at the stern, and the cabin is densely covered with thick thatch.
14	May Dragon Boat	Dragon Boat	Dragon Boat Festival Race Boat	Often made of durable, fast-draining, and rot-resistant teak or Kapur wood, featuring carved dragon heads and tails, with a spindle-shaped hull.
15	Horizontal Tower (Sand Gull Boat)	Large Pleasure Boat	Banquet for tourists Drinking and prostitution Female accommodation	Flat bow and upturned stern, with cabins divided into outer and inner compartments, featuring vibrant colors and exquisite craftsmanship
16	Wooden horse boat	Flat-bottomed boat	Navigates shallow rivers and canals River (official use)	Curved wave-shaped stern, spacious and orderly cabins, elegantly decorated. The boat is fast.
17	Grain transport boat (rice Boat)	barge)	Grain transport	Flat-bottomed shallow boat with twin masts,
18	Anti-smuggling boat	Customs boat	Prevents smuggling	Sleek boat design with dark blue bulkheads, weapons placed at the stern.
19	Stone boat	Two-masted shallow junk Boat	Transports construction stones	Bow features twin iron hooks, with two large winches on the mast sides.
20	Water shack	Wooden boat	Provides food and daily necessities for floating population on the water	Front has two columns and a gable roof, cargo placed on deck and in cabins.
21	Official boat	Two-masted grain barge	Large passenger boat used by government officials	Low bow and high stern, with ceremonial insignia at the stern, cabins finely decorated.
22	Three-plank boat	Sampan	Used for ferrying, cargo transport, and rescue purposes, one of the river combat boats	Wooden without a deck, equipped with sails Small boat, single mast and three planks, raised at bow and stern Curved upward, with the stern significantly higher than the cabin roof by a large margin
23	Southwest drum boat	Sailing boat	(Inland transport) Transporting goods or grain	Hanging goods atop the mast for advertising
24	Shixing oil boat	Sailing boat	Carrying oil	The deck has thick, tight hatches, on which are placed rolled-up sails
25	Oyster shell boat	Single mast and two oars Cargo ship	Transporting lime-making oyster shells	Sails rolled up, oyster shells placed in the middle of the boat Mixed with lime into clumps.
26	Black tower	Ming-style sailing boat	(Inland transport) Exclusive for nobility Official vessel	Mainly brown hull, with black-painted cabins and a large oar at the stern. The boat has no fixed mast, and the sails are made of straw mats crafted
27	Four-way boat	officials	Dual-purpose for cargo and passenger transport	Side planks painted with phrases like 'Fair Wind' and 'Farewell' Long and short poles are vertically and horizontally placed along the gunwales, bow, and cabin roof. The stern is decorated with red, green, and yellow patterns, and the cabin is neatly arranged, resembling a long-distance passenger boat.
				Xiangshan rice boat
28	Single-mast wooden boat	Rice boat, transporting	rice and grain Pointed bow and square stern, with the bow lower than the stern	Charcoal boat
29	Sampan	Transporting charcoal	Narrow and elongated hull, with high cabin roof and stern	The canopy top is dyed pitch black Speedboat
30	Multi-mast speedboat	Transporting official goods		Three-masted junk, sailing with the wind
31	Duck boat	Sampan	Breeding and transporting ducks	The hull has bamboo-woven duck enclosures on both sides rows,
32	Fire-powered boat	Blowpipe-style small boat	Transporting tiles	Two meters wide, about ten meters long, with a load capacity not exceeding 3 ton small boat
33	Shagu (flower barge)	Sand boat	Boat where prostitutes reside	Modified from inland sand boats, Pearl River pleasure boats. The hull has a flat bow and upturned stern, propelled by a single oar, with a relatively enclosed cabin, where doors and windows are predominantly dark green
34	Jiujiang fishing boat	Fishing boat	Transporting live fish reside	The boat has a waterwheel on the side, which rotates day and night to circulate fresh water for the fry inside the boat.
35	Low-deck boat	Sand boat	Boat where prostitutes a boat for recreational purposes	High bow and low stern, propelled by poles or oars as the main power tools. The cabin features dark blue railings and sapphire-blue crackled ice windows.
36	Fishing boat	Fishing boat (cast net boat)	Fishing	Net-casting boat / Gillnet boat. Shaped like a shoe, one person rows with dual oars while another casts the net. Equipped with a small cabin awning.
37	Sugar-leak boat	Single-masted junk	Transporting tools for making white sugar "Tile-leak"	The boat has a high stern and low bow, with a single-pronged anchor placed at the front of the bow, and the stern has a Large scull.
38	Ferry	Sampan	Folk ferry boat	Modified sampan with a narrow front and wide rear, equipped with a short deck at both ends, and the rear half features a small cabin.
39	Hay boat	Small sampan		Square at both ends, with a covered large awning at the rear.
40	Shoe boat	Wooden Boat	For selling shoes, Boat	shaped like a shoe, with a large cargo hold at the front, adorned with decorative windows and railings for appeal. The rear has a covered square awning, and a large scull is towed at the stern.
41	Fertilizer boat	Wooden Boat	Used for transporting manure	The boat is long and narrow, with space for four compartments, and the bow is pointed.
42	Rattan boat	Small three-plank boat	For transporting rattan fibers,	square at the front and sharply upturned at the stern.
43	Three-plank boat	Three-plank boat
44	Shunde red boat	Opera boat		The boat is oval-shaped, with a flat bow and upturned stern, propelled by two sculls, with flags planted at the stern. The cabin is concealed, and the bow bulkhead is painted red.
45	Sampan	Sampan	Selling cooked food,	equipped with cooking tools on board.
46	Company boat	Stern boat	Used by foreign firms, a stern boat	powered by poles and sculls, featuring a cabin and a rear awning.
47	Black junk	Three-masted junk Boat	Maritime transport	Cantonese-style black junk, a maritime vessel, primarily made of ironwood, with a hull shaped like a trough, bow and stern resembling a sea porpoise, and two white eyes.
