# Supplementary material for: Tracing the geopolitical influences on the morphological and functional transformation in Guangdong merchant ships: Knowledge mining from the Ming and Qing maritime archives
Source: PLoS One. 2026 Jan 9;21(1):e0336349. doi: 10.1371/journal.pone.0336349 (PMC12788687; doi:10.1371/journal.pone.0336349)
Supplement: S4 Appendix — (XLSX) [file pone.0336349.s004.xlsx]

## Sheet: Sheet1
	The Ming Dynasty period
Pictures
Name	Canal boat	Linked Boats		Da Huang Ship		Da Fu Ship
Information Provider	Song Yingxing	Mao Yuanyi		Li Shaoxiang		Hu Zongxian
Sources	Tian Gong Kai Wu	Wu Bei Zhi		《Chronicles of Longjiang Shipyard》		Compilation of the Map of the Sea
Types	Transportation	Haiphong		Royal Government Vessel		Haiphong
Function	Inland Waterway Grain Transport	Battleship		Maritime transport (for supplying the imperial household and the inner palace with tribute items		Battleship (Charge)
Other	A flat-bottomed shallow boat with a square bow and a square stern.	From the outside it appears as a single vessel, yet it is in fact two joined together — the front section occupying one-third and the rear two-thirds, connected in the middle by an iron ring.		The bottom is two inches and two-tenths thick, with a square bow and stern, decorated with yellow ochre paint.		The Fujian junk is tall and towering like a multi-storey building, capable of holding a hundred people. Its bottom is narrow while the upper deck is wide; the bow rises high with an open mouth, and the stern is elevated, bearing a triple-tiered helm tower on top.
Scale	The boat is 5 zhang 2 chi long and 9 chi 5 cun wide, capable of carrying 2,000 shi of rice.	The boat is approximately 4 zhang in length and powered by oars.		The vessel measures 7.93 zhang in length, 5.24 zhang in depth, and 2.02 zhang in width.		The boat is 9 zhang long, with a stern 1 zhang 3 chi in length, a cabin depth of 1 zhang 3 chi, and planks 2 cun 5 fen thick.
Pictures
Name	Haicang Ship	Grass-Sweeping Boat		Guang Ship		Bala Hu Boat
Information Provider	Hu Zongxian	Mao Yuanyi		Hu Zongxian		Mao Yuanyi
Sources	Compilation of the Map of the Sea	Wu Bei Zhi		Compilation of the Map of the Sea		Wu Bei Zhi
Types	Haiphong	Haiphong		Transportation and Battleship		Haiphong
Function	Battleship	Battleship (Charge)		Marine Transport		Pursuit vessel
Other	The Winter Boat, also known as the No. 4 Fujian Ship, is equipped with one large awning, one small awning, two large oars, two rudder ports, and three wooden anchors.	A small footboat is carried on board, usually suspended along the ship’s side. The bow cover and rudder disk are made of camphor wood.		The sharp-bottomed sea vessel is narrow below and wide above, shaped like two wings. It remains stable in inland seas but becomes unstable in the open ocean.		The vessel has a pointed bottom and broad surface, identical at the bow and stern. The keel runs through the entire hull from front to rear.
Scale	The water depth is about seven to eight chi (approximately 2.3–2.6 meters).	The hull is seven zhang and five chi long (about 22.5 meters); the stern extension is one zhang (about 3 meters); the cabin depth is eight chi (about 2.6 meters); and the planking is two cun and five fen thick (about 8 centimeters).		The hull is ten zhang long (approximately 30 meters) and over three zhang wide (about 9 meters).		The hull is six zhang and two chi long (around 19 meters), with a depth of five chi and two cun (about 1.7 meters); the sides are constructed with timber planks, each two cun and three fen thick (approximately 7.6 centimeters).
	The Qing Dynasty
Pictures
Name	Ju Ship	Sha Ship		Three-unlike boat		Stingboat
Information Provider	None	None		None		None
Sources	Shui Shi Ji Yao	The Comprehensive Archive of Jiangsu Maritime Affairs		The Comprehensive Archive of Jiangsu Maritime Affairs
Types	Haiphong	Transportation		Transportation		Transportation
Function	Battleship	Maritime Transport (North Sea Voyage)		Maritime Transport (More voyages to the North Seas, fewer to the South Seas)		Marine Transport (Special Service to Beiyang)
Other	The sawed ship is made of pine wood.	It has a flat bow, square stern, flat bottom, broad hull, multiple masts and sails, and a shallow draft.		The hull is long and broad amidships, with a sharp bow and raised stern. The bottom is coated with oyster shell powder, and the hull between the bow and stern is painted with red alum.		The ship has a long body and deep holds, with both bow and stern being square. The bottom is coated with oyster shell powder, topped with a layer of coal dust, and the sides between bow and stern are painted with red alum.
Scale	8 zhang 9 chi; width: 2 zhang 2 chi 5 cun; depth: 7 chi 9 cun; plank thickness: 3 cun 1 fen; main mast height: 8 zhang 2 chi.	Length: 10 zhang; capacity: 1,500 shi (official measurement units). Equipped with three masts and four sails.		Fully loaded capacity: 2,000 shi; fitted with three masts and four sails.		Capacity: 1,800 shi; equipped with three masts and four sails.
Pictures
Name	Guard Ship	Official boat (government vessel)		Bird-beaked boat		Egg Boat
Information Provider	None	Xu Baoguang		Song Yingxing		None
Sources	The Comprehensive Archive of Jiangsu Maritime Affairs	Zhongshan Mission Record		Tian Gong Kai Wu		The Comprehensive Archive of Jiangsu Maritime Affairs
Types	Transportation	Official vessel		Transportation and Haiphong		Transportation
Function	Marine Transport (Special Service to Beiyang)	The ship dispatched to Ryukyu		Zhejiang fishing boat, patrol vessel		Ocean freight (serving both North and South Oceans)
Other	The hull is long with a broad belly, the bow and stern are low, the mast is short without a canopy, and the sides are unadorned.	The bow is sharp while the stern is raised, ending in a square tail.		The prow is shaped like a bird’s beak.		The hull is long and the cabin deep, with both bow and stern square in form. The bottom and sides are coated with oyster lime, the crossbeams smeared with coal dust, and the area between bow and stern brushed with vermilion alum. A standard vessel can carry up to 1,800 shi (about 108 tons).
Scale	With three masts erected.	Ten zhang in length, two zhang and eight chi in width, and one zhang and five chi in hull depth, with three masts erected.		Four to five chi (or zhang) in length.		With three masts erected and four sails hoisted. Similar in form to the sanbuxiang (three-unlike) ship, but slightly smaller in size.
Types	Guang Shio		Fu Ship		Sha Ship
Other name	Guangdong ships, black vessels		Fujian Ship		Sand-dredging vessel, sand-control flatboat
	=DISPIMG("ID_978AC73AF3874C089C916D4AC57C2BA1",1)		=DISPIMG("ID_57E3F0C3C37F410DA77BF4134CE6429C",1)		=DISPIMG("ID_22D70B4C4CB244DC811C5729A427FC9E",1)
Model under the types	Large sharp-bottomed sea-going vessels came in many types, such as Hengjiang ships, Xinhui County sharp-stern ships, Dongguan County big-headed ships, and red-headed ships, among others.		Type No. 1 and No. 2 were collectively known as Fu ships (Fujian junks); Type No. 3 was the Shao ship (also called Cao-pie ship); Type No. 4 was the Dong ship (Haicang ship); Type No. 5 was the Niao ship (Kai-lang ship); Type No. 6 was the Fast ship. Other examples, such as Xiamen ships, Taiwan ships, Fuzhou-built ships bound for Nanjing, and Fuzhou-built ships bound for Guangdong, all belonged t…		The ships were categorized into extra-large, large, medium, and small types; Nanjing ships belonged to the Sha ship series.
Region	Guangdong		Fujian coastal areas		Chongming Island area
Period	The Tang and Song dynasties to Qing dynasty		The Song and Yuan dynasties to the Qing dynasty		The Tang Dynasty to the Qing Dynasty
Primary construction materials	Ironwood		Pine and cedar wood		Camphor wood
Morphological Features	Pointed head, elongated body, broad at the top and narrow at the bottom, with a massive overall form.		Tapered round-bottom hull with a small square bow and a broad stern featuring a guardrail-like platform, equipped with multiple watertight compartments.		Flat bow, square stern, flat bottom, relatively wide hull, equipped with multiple masts and sails.
