# Supplementary material for: Tracing the geopolitical influences on the morphological and functional transformation in Guangdong merchant ships: Knowledge mining from the Ming and Qing maritime archives
Source: PLoS One. 2026 Jan 9;21(1):e0336349. doi: 10.1371/journal.pone.0336349 (PMC12788687; doi:10.1371/journal.pone.0336349)
Supplement: S5 Appendix — (XLSX) [file pone.0336349.s005.xlsx]

## Sheet: word frequency statistics
No	Words	TF/No.	Weight	No.	Words	TF/No.	Weight
1	Ship	370	100	51	Flotillas	20	5.4
2	Trade	230	62.16	52	Cargo Ship	20	5.4
3	Shipyard	106	28.64	53	Import	20	5.4
4	Coast	96	25.94	54	Subdue	20	5.4
5	Boats	95	25.67	55	Factory	19	5.13
6	Cargoes	85	22.97	56	Shibosi	19	5.13
7	Nautical	84	22.7	57	Navy	19	5.13
8	Overseas	78	21.08	58	River Way	19	5.13
9	Maritime	77	20.81	59	Book	18	4.86
10	Merchant Ship	76	20.54	60	Goods	18	4.86
11	Qing Dynasty	72	19.45	61	Large Ship	15	4.05
12	Businessman	66	17.83	62	Paddle	15	4.05
13	Quantity of goods	63	17.02	63	Sea Freight	15	4.05
14	Salt	56	15.13	64	Foodstuff	15	4.05
15	Skill	50	13.51	65	Coastal Defence	15	4.05
16	Boatman	44	11.89	66	Island	15	4.05
17	Qing Qianlong	39	10.54	67	Transhipment	15	4.05
18	Government	39	10.54	68	Silk	14	3.78
19	Transport	37	10	69	Peddle	14	3.78
20	Area	37	10	70	Provincial Guild Hall	14	3.78
21	Haulage	31	8.37	71	Status	14	3.78
22	River	31	8.37	72	City Wall	14	3.78
23	Authorities	31	8.37	73	Wood	14	3.78
24	Sailboat	31	8.37	74	Sailor	14	3.78
25	Transport by Water	29	7.83	75	Sandboat	14	3.78
26	Custom	28	7.56	76	Archaic	14	3.78
27	Port	28	7.56	77	Product	14	3.78
28	Route	27	7.29	78	Treasure Ship	14	3.78
29	Scale	26	7.02	79	Structure	14	3.78
30	Merchant	26	7.02	80	Pirates	14	3.78
31	Warship	25	6.75	81	Conduct Commerce	13	3.51
32	Economy	25	6.75	82	Copper	13	3.51
33	Vessel	25	6.75	83	Inhabitant	13	3.51
34	Turreted Junk	25	6.75	84	Isles	13	3.51
35	Naval Blockade	25	6.75	85	Warfare	13	3.51
36	Ocean Liner	24	6.48	86	Buddha	13	3.51
37	Coin	24	6.48	87	History	13	3.51
38	Watercraft	23	6.21	88	Bow	13	3.51
39	Navigate	22	5.94	89	Viceroy	13	3.51
40	State	21	5.67	90	Quicksand	13	3.51
41	Formulation	20	5.4	91	Yamen	13	3.51
42	Ferry	20	5.4	92	Wind Speed	13	3.51
43	Toll	20	5.4	93	Passage	12	3.24
44	Rule	20	5.4	94	Sea-going Vessels	12	3.24
45	Qing Kangxi	20	5.4	95	Cropland	12	3.24
46	Ship Type	20	5.4	96	Outlet	12	3.24
47	Jetty	20	5.4	97	Fish	12	3.24
48	Culture	20	5.4	98	Dealings	11	2.97
49	Seashorest	20	5.4	99	Official Residence	11	2.97
50	Hull	20	5.4	100	County Annals	11	2.97
